# Supplementary material for: Interactions between abundant fungal species influence the fungal community assemblage on limestone
Source: PLoS One. 2017 Dec 6;12(12):e0188443. doi: 10.1371/journal.pone.0188443 (PMC5718416; doi:10.1371/journal.pone.0188443)
Supplement: S1 Data — (XLSX) [file pone.0188443.s003.xlsx]

## Sheet: Hoja3
	CLCL		SCCO		MYRO		HYPH		PARA		PEMA		FURE		PHEU		FUOX		CUCL		CULU
	MEAC	CACO	MEAC	CACO	MEAC	CACO	MEAC	CACO	MEAC	CACO	MEAC	CACO	MEAC	CACO	MEAC	CACO	MEAC	CACO	MEAC	CACO	MEAC	CACO
CLCL	C	D	C	C	B1	A	C	A	B2	D	A	A	B1	B2	B2	C	B1	A	B2	D	B2	D
SCCO	C	C	C	D	B2	A	C	C	B2	C	B2	C	B2	B2	D	D	B1	B2	B2	D	B2	D
MYRO	E1	A	E2	A	C	C	E1	E1	C	C	E1	E1	B2	B2	C	C	C	C	C	E2	E1	C
HYPH	C	A	C	C	B1	B1	A	A	B2	C	B1	B2	B2	B2	C	B2	C	B2	B2	D	B2	D
PARA	E2	D	E2	C	C	C	E2	C	C	D	C	C	C	B2	A	D	C	B2	C	D	C	D
PEMA	A	A	E2	C	B1	B1	E1	E2	C	C	A	C	B1	B1	E1	C	C	C	C	C	C	C
FURE	E1	E2	E2	E2	E2	E2	E2	E2	C	E2	E1	E1	C	C	E2	C	E2	C	E1	E2	E1	C
PHEU	E2	C	D	D	C	C	C	E2	A	D	B1	C	B2	C	D	D	C	C	B2	D	B2	D
FUOX	E1	A	E1	E2	C	C	C	E2	C	E2	C	C	B2	C	C	C	A	C	C	C	C	D
CUCL	E2	D	E2	D	C	B2	E2	D	C	D	C	C	B1	B2	E2	D	C	C	A	D	C	D
CULU	E2	D	E2	D	C	C	C	D	C	D	C	C	C	C	D	D	C	D	C	D	C	D
MEA	A	B1	B2	C	D	E1	E2					CACO	A	B1	B2	C	D	E1	E2
CLCL	1	4	3	3	0	0	0	19	11			CLCL	4	0	1	2	4	0	0	45
CUCL	1	1	0	5	0	0	4	85				CUCL	0	0	2	2	7	0	0	73
CULU	0	0	0	8	1	0	2	73				CULU	0	0	0	3	8	0	0	84
FUOX	1	0	1	7	0	2	0	61				FUOX	1	0	0	6	1	0	3	81
FURE	0	0	0	2	0	4	5	152				FURE	0	0	0	0	4	1	6	148
HYPH	1	2	4	4	0	0	0	22				HYPH	2	1	4	2	2	0	0	31
MYRO	0	0	1	5	0	4	1	101				MYRO	2	0	1	5	0	2	1	69
PARA	1	0	0	7	0	0	3	76				PARA	0	0	2	4	5	0	0	63
PEMA	2	2	0	4	0	2	1	66	11			PEMA	1	2	0	7	0	0	1	46
PHEU	1	1	3	3	2	0	1	50				PHEU	0	0	0	5	5	0	1	81
SCCO	0	1	6	3	1	0	0	28				SCCO	1	0	2	4	4	0	0	54

## Sheet: Hoja4
		CLCL	CUCL	CULU	FUOX	FURE	HYPH	MYRO	PARA	PEMA	PHEU	SCCO	Index of antagonism
CLCL	MEAC	C	E2	E2	E1	E1	C	E1	E2	A	E2	C	19
	CACO	D	D	D	A	E2	A	A	D	A	C	C	45
CUCL	MEAC	B2	A	C	C	E1	B2	C	C	C	B2	B2	85
	CACO	D	D	D	C	E2	D	E2	D	C	D	D	73
CULU	MEAC	B2	C	C	C	E1	B2	E1	C	C	B2	B2	73
	CACO	D	D	D	D	C	D	C	D	C	D	D	84
FUOX	MEAC	B1	C	C	A	E2	C	C	C	C	C	B1	61
	CACO	A	C	D	C	C	B2	C	B2	C	C	B2	81
FURE	MEAC	B1	B1	C	B2	C	B2	B2	C	B1	B2	B2	152
	CACO	B2	B2	C	C	C	B2	B2	B2	B1	C	B2	148
HYPH	MEAC	C	E2	C	C	E2	A	E1	E2	E1	C	C	22
	CACO	A	D	D	E2	E2	A	E1	C	E2	E2	C	31
MYRO	MEAC	B1	C	C	C	E2	B1	C	C	B1	C	B2	101
	CACO	A	B2	C	C	E2	B1	C	C	B1	C	A	69
PARA	MEAC	B2	C	C	C	C	B2	C	C	C	A	B2	76
	CACO	D	D	D	E2	E2	C	C	D	C	D	C	63
PEMA	MEAC	A	C	C	C	E1	B1	E1	C	A	B1	B2	66
	CACO	A	C	C	C	E1	B2	E1	C	C	C	C	46
PHEU	MEAC	B2	E2	D	C	E2	C	C	A	E1	D	D	50
	CACO	C	D	D	C	C	B2	C	D	C	D	D	81
SCCO	MEAC	C	E2	E2	E1	E2	C	E2	E2	E2	D	C	28
	CACO	C	D	D	E2	E2	C	A	C	C	D	D	54

## Sheet: Hoja5
Table 3. Type of reaction in the interaction and index of antagonism between paired fungal species on MEAC and CACO.
Isolate		Categories							Index of antagonism
		A	B1	B2	C	D	E1	E2
Cladosporium cladosporioides	MEAC	1	4	3	2	0	0	0	19	10
	CACO	4	0	1	2	3	0	0	45	10
Curvularia clavata	MEAC	0	1	0	5	0	0	4	85	10
	CACO	0	0	2	2	6	0	0	73	10
Curvularia lunata	MEAC	0	0	0	7	1	0	2	73	10
	CACO	0	0	0	3	7	0	0	84	10
Fusarium oxysporum	MEAC	0	0	1	7	0	2	0	61	10
	CACO	1	0	0	5	1	0	3	81	10
Fusarium redolens	MEAC	0	0	0	1	0	4	5	152	10
	CACO	0	0	0	0	3	1	6	148	10
Hyphomycete	MEAC	0	2	4	4	0	0	0	22	10
	CACO	1	1	4	2	2	0	0	31	10
Myrothecium roridum	MEAC	0	0	1	4	0	4	1	101	10
	CACO	2	0	1	4	0	2	1	69	10
Paraconiothyrium sp.	MEAC	1	0	0	6	0	0	3	76	10
	CACO	0	0	2	4	4	0	0	63	10
Pestalotiopsis maculans	MEAC	1	2	0	4	0	2	1	66	10
	CACO	1	2	0	6	0	0	1	46	10
Phoma eupyrena	MEAC	1	1	3	3	1	0	1	50	10
	CACO	0	0	0	5	4	0	1	81	10
Scolecobasidium constrictum	MEAC	0	1	6	2	1	0	0	28	10
	CACO	1	0	2	4	3	0	0	54	10
		14	14	30	82	36	15	29	220
	MEAC	4	11	18	45	3	12	17	110
	CACO	10	3	12	37	33	3	12	110
		28.5714	78.5714	60	54.878	8.33333	80	58.6207
		71.4286	21.4286	40	45.122	91.6667	20	41.3793
		3.63636	10	16.3636	40.9091	2.72727	10.9091	15.4545
		9.09091	2.72727	10.9091	33.6364	30	2.72727	10.9091
