# Supplementary material for: Interactions between abundant fungal species influence the fungal community assemblage on limestone
Source: PLoS One. 2017 Dec 6;12(12):e0188443. doi: 10.1371/journal.pone.0188443 (PMC5718416; doi:10.1371/journal.pone.0188443)
Supplement: S2 Data — (XLSX) [file pone.0188443.s004.xlsx]

## Sheet: Fungal interaction growth cm
MEA	CLCL	Clcl - clcl		Clcl - Scco		Clcl- Myro		Clcl-Pasp		Clcl-Mico		Clcl-Pema		Clcl-Fure		Clcl-Pheu		Clcl-Fuox		Clcl-Cucl		Clcl-Culu
1	18	15	13	16	16	12	26	16	15	15	34	16	30	18	60	16	23	16	21	16	38	18	28
2	17	14	13	16	15	15	27	16	15	14	35	17	33	15	61	17	24	16	23	17	38	17	25		105.747	994.253
3	18	13	15	15	15	14	30	15	16	15	35	17	35	17	60	17	27	16	21	16	35	16	27		100	1000
4	18	13	14	15	16	14	30	15	14	15	36	16	31	21	62	16	23	15	21	16	36	17	26
5	16	13	13	16	18	13	27	16	15	15	35	17	33	17	60	17	25	16	22	17	37	16	27
CACO	17.4	13.6	13.6	15.6	16	13.6	28	15.6	15	14.8	35	16.6	32.4	17.6	60.6	16.6	24.4	15.8	21.6	16.4	36.8	16.8	26.6
1	20	12	13	14	16	12	29	15	18	15	17	16	16	15	42	18	22	17	35	15	16	17	26
2	18	13	16	13	17	14	30	15	21	16	15	18	17	13	43	16	26	17	37	15	18	18	24
3	18	13	15	14	16	13	29	15	23	15	14	17	18	16	42	17	22	17	35	17	18	17	27
4	18	12	15	13	17	15	29	15	15	17	17	16	17	16	45	17	19	17	41	12	18	17	26
5	18	11.5	13	14	17	14	30	14	18	15	16	17	20	14	43	18	23	17	39	14	17	18	25
	18.4	12.3	14.4	13.6	16.6	13.6	29.4	14.8	19	15.6	15.8	16.8	17.6	14.8	43	17.2	22.4	17	37.4	14.6	17.4	17.4	25.6
MEA	SCCO	Scco-Scco		Scco-Clcl		Scco-Myro		Scco-Pasp		Scco-Mico		Scco-Pema		Scco-Fure		Scco-Pheu		Scco-Fuox		Scco-Cucl		Scco-Culu
1	18	16	15	16	16	15	22	20	14	13	33	15	34	16	55	16	14	18	17	14	34	15	34
2	19	16	16	15	16	14	25	19	19	14	35	15	29	15	55	17	13	15	18	15	33	16	33
3	18	18	18	15	15	13	35	18	20	15	32	15	33	15	55	18	12	17	18	16	35	18	34
4	19	17	16	16	15	12	27	19	16	14	33	16	31	15	55	17	12	16	15	16	33	17	33
5	19	16	17	18	16	13	25	20	14	13	30	16	32	16	55	17	14	16	15	14	31	16	32
CACO	18.6	16.6	16.4	16	15.6	13.4	26.8	19.2	16.6	13.8	32.6	15.4	31.8	15.4	55	17	13	16.4	16.6	15	33.2	16.4	33.2
1	16	14	17	16	14	11	27	13	17	13	16	16	21	15	32	15	20	15	31	12	16	19	20
2	16	14	16	17	13	13	28	16	16	13	18	15	21	15	30	16	18	14	26	16	13	15	23
3	15	13	14	16	14	11	25	13	20	15	20	15	23	13	27	15	21	16	30	18	18	13	22
4	15	14	15	17	13	11	26	14	17	14	19	15	21	15	31	14	16	13	30	17	16	17	22
5	14	15	15	17	14	12	26	17	18	13	18	15	22	17	30	17	16	14	30	18	14	18	23
	15.2	14	15.4	16.6	13.6	11.6	26.4	14.6	17.6	13.6	18.2	15.2	21.6	15	30	15.4	18.2	14.4	29.4	16.2	15.4	16.4	22
MEA	MYRO	Myro-Myro		Myro-Clcl		Myro-Scco		Myro-Pasp		Myro-Mico		Myro-Pema		Myro-Fure		Myro-Pheu		Myro-Fuox		Myro-Cucl		Myro-Culu
1	30	20	17	26	12	22	15	35	8	19	16	33	13	25	40	26	17	24	12	26	18	30	16
2	33	17	18	27	15	25	14	30	8	20	14	26	11	25	35	24	12	23	13	30	18	27	13
3	33	18	16	30	14	35	13	33	12	20	16	29	10	25	36	25	18	23	14	27	20	21	15
4	35	17	18	30	14	27	12	32	8	20	15	30	9	25	30	26	17	23	11	27	18	26	18
5	34	19	19	27	13	25	13	32	7	17	17	28	11	25	30	26	11	24	16	26	17	29	12
CACO	33	18.2	17.6	28	13.6	26.8	13.4	32.4	8.6	19.2	15.6	29.2	10.8	25	34.2	25.4	15	23.4	13.2	27.2	18.2	26.6	14.8
1	30	18	17	29	12	27	11	25	16	21	12	26	10	23	22	22	11	23	15	25	16	22	16
2	29	16	16	30	14	28	13	25	17	19	13	23	11	18	20	25	12	21	14	25	11	24	11
3	30	19	17	29	13	25	11	23	19	19	13	25	11	20	20	21	13	21	18	24	12	25	10
4	28	20	17	29	15	26	11	22	15	21	13	27	9	23	18	23	16	22	20	24	13	23	10
5	29	17	19	30	14	26	12	22	16	21	14	24	11	21	21	25	14	24	20	23	11	23	10
	29.2	18	17.2	29.4	13.6	26.4	11.6	23.4	16.6	20.2	13	25	10.4	21	20.2	23.2	13.2	22.2	17.4	24.2	12.6	23.4	11.4
MEA	PASP	Pasp-Pasp		Pasp-Clcl		Pasp-Scco		Pasp-Myro		Pasp-Mico		Pasp-Pema		Pasp-Fure		Pasp-Pheu		Pasp-Fuox		Pasp-Cucl		Pasp-Culu
1	15	16	18	15	16	14	20	8	35	13	22	11	36	13	52	14	20	18	23	15	30	17	30
2	14	17	19	15	16	19	19	8	30	11	23	14	32	12	55	13	20	13	22	14	40	16	35
3	16	16	17	16	15	20	18	12	33	12	25	12	35	13	53	16	20	14	20	15	43	17	22
4	15	18	19	14	15	16	19	8	32	12	25	15	35	13	55	17	19	15	23	16	46	16	36
5	16	18	19	15	16	14	20	7	32	12	23	13	34	12	53	15	20	15	26	16	37	15	28
CACO	15.2	17	18.4	15	15.6	16.6	19.2	8.6	32.4	12	23.6	13	34.4	12.6	53.6	15	19.8	15	22.8	15.2	39.2	16.2	30.2
1	13	12	12	18	15	17	13	16	25	15	20	9	22	11	35	11	20	11	30	13	23	12	25
2	13	18	17	21	15	16	16	17	25	12	17	11	22	12	36	12	27	11	35	12	21	13	27
3	15	17	15	23	15	20	13	19	23	11	20	11	22	12	32	12	24	11	43	12	20	15	17
4	14	17	15	15	15	17	14	15	22	10	21	11	21	12	37	15	21	8	42	12	21	12	24
5	14	14	16	18	14	18	17	16	22	12	22	10	22	14	30	13	25	10	34	12	16	13	20
	13.8	15.6	15	19	14.8	17.6	14.6	16.6	23.4	12	20	10.4	21.8	12.2	34	12.6	23.4	10.2	36.8	12.2	20.2	13	22.6
MEA	MICO	Mico-Mico		Mico-Clcl		Mico-Scco		Mico-Myro		Mico-Pasp		Mico-Pema		Mico-Fure		Mico-Pheu		Mico-Fuox		Mico-Cucl		Mico-Culu
1	40	19	18	34	15	33	13	16	19	22	13	26	8	26	28	33	9	31	11	30	15	28	8
2	41	17	17	35	14	35	14	14	20	23	11	28	8	27	25	34	11	35	16	27	10	30	15
3	40	19	18	35	15	32	15	16	20	25	12	27	8	25	25	35	11	30	15	27	13	28	12
4	43	17	17	36	15	33	14	15	20	25	12	26	7	25	30	32	10	28	8	27	12	30	15
5	43	17	18	35	15	30	13	17	17	23	12	27	10	25	24	32	10	34	11	28	13	29	18
CACO	41.4	17.8	17.6	35	14.8	32.6	13.8	15.6	19.2	23.6	12	26.8	8.2	25.6	26.4	33.2	10.2	31.6	12.2	27.8	12.6	29	13.6
1	19	17	16	17	15	16	13	12	21	20	15	19	18	16	35	17	14	20	15	20	13	16	20
2	22	18	15	15	16	18	13	13	19	17	12	15	17	16	27	17	17	17	25	21	13	20	24
3	20	19	15	14	15	20	15	13	19	20	11	15	22	18	35	17	16	17	28	19	15	19	18
4	23	15	17	17	17	19	14	13	21	21	10	20	15	17	37	17	15	21	25	17	17	19	24
5	21	16	17	16	15	18	13	14	21	22	12	18	17	17	32	16	16	21	32	17	18	20	20
	21	17	16	15.8	15.6	18.2	13.6	13	20.2	20	12	17.4	17.8	16.8	33.2	16.8	15.6	19.2	25	18.8	15.2	18.8	21.2
MEA	PEMA	Pema-Pema		Pema-Clcl		Pema-Scco		Pema-Myro		Pema-Pasp		Pema-Mico		Pema-Fure		Pema-Pheu		Pema-Fuox		Pema-Cucl		Pema-Culu
1	37	18	17	30	16	34	15	13	33	36	11	8	26	15	40	33	17	18	20	19	16	30	23
2	35	17	18	33	17	29	15	11	26	32	14	8	28	15	42	33	17	23	18	23	22	20	22
3	39	17	18	35	17	33	15	10	29	35	12	8	27	13	39	30	20	18	14	27	18	21	18
4	38	18	19	31	16	31	16	9	30	35	15	7	26	15	47	32	17	18	16	23	22	27	22
5	38	18	18	33	17	32	16	11	28	34	13	10	27	15	40	30	20	17	15	19	21	32	28
CACO	37.4	17.6	18	32.4	16.6	31.8	15.4	10.8	29.2	34.4	13	8.2	26.8	14.6	41.6	31.6	18.2	18.8	16.6	22.2	19.8	26	22.6
1	30	16	17	16	16	21	16	10	26	22	9	18	19	15	33	21	20	18	24	18	18	16	20
2	30	16	17	17	18	21	15	11	23	22	11	17	15	15	32	19	16	15	18	17	17	16	18
3	30	16	16	18	17	23	15	11	25	22	11	22	15	16	33	18	16	15	16	18	17	15	23
4	29	17	17	17	16	21	15	9	27	21	11	15	20	15	31	16	17	17	27	19	18	17	22
5	30	17	17	20	17	22	15	11	24	22	10	17	18	16	32	17	17	15	17	20	17	17	18
	29.8	16.4	16.8	17.6	16.8	21.6	15.2	10.4	25	21.8	10.4	17.8	17.4	15.4	32.2	18.2	17.2	16	20.4	18.4	17.4	16.2	20.2
MEA	FURE	Fure-Fure		Fure-Clcl		Fure-Scco		Fure-Myro		Fure-Pasp		Fure-Mico		Fure-Pema		Fure-Pheu		Fure-Fuox		Fure-Cucl		Fure-Culu
1	60	16	17	60	18	55	16	40	25	52	13	28	26	40	15	55	12	43	15	35	15	33	12
2	61	16	17	61	15	55	15	35	25	55	12	25	27	42	15	55	13	46	10	35	14	40	13
3	58	16	17	60	17	55	15	36	25	53	13	25	25	39	13	55	12	47	10	38	18	35	15
4	60	16	17	62	21	55	15	30	25	55	13	30	25	47	15	55	14	50	10	35	15	30	13
5	60	16	17	60	17	55	16	30	25	53	12	24	25	40	15	55	12	44	10	37	13	32	14
CACO	59.8	16	17	60.6	17.6	55	15.4	34.2	25	53.6	12.6	26.4	25.6	41.6	14.6	55	12.6	46	11	36	15	34	13.4
1	53	17	17	42	15	32	15	22	23	35	11	35	16	33	15	30	14	15	20	30	15	19	16
2	54	19	16	43	13	30	15	20	18	36	12	27	16	32	15	30	13	15	18	28	15	18	16
3	50	17	17	42	16	27	13	20	20	32	12	35	18	33	16	34	14	17	18	30	20	18	17
4	48	17	17	45	16	31	15	18	23	37	12	37	17	31	15	30	15	18	18	30	15	18	16
5	52	16	17	43	14	30	17	21	21	30	14	32	17	32	16	30	14	17	17	30	15	17	15
	51.4	17.2	16.8	43	14.8	30	15	20.2	21	34	12.2	33.2	16.8	32.2	15.4	30.8	14	16.4	18.2	29.6	16	18	16
MEA	PHEU	Pheu-Pheu		Pheu-Clcl		Pheu-Scco		Pheu-Myro		Pheu-Pasp		Pheu-Mico		Pheu-Pema		Pheu-Fure		Pheu-Fuox		Pheu-Cucl		Pheu-Culu
1	24	15	15	23	16	14	16	17	26	20	14	9	33	17	33	12	55	18	17	14	30	14	38
2	23	16	15	24	17	13	17	12	24	20	13	11	34	17	33	13	55	16	21	11	40	14	34
3	22	15	15	27	17	12	18	18	25	20	16	11	35	20	30	12	55	18	19	16	36	13	36
4	25	16	16	23	16	12	17	17	26	19	17	10	32	17	32	14	55	18	18	14	39	15	43
5	25	15	17	25	17	14	17	11	26	20	15	10	32	20	30	12	55	21	17	17	37	16	41
CACO	23.8	15.4	15.6	24.4	16.6	13	17	15	25.4	19.8	15	10.2	33.2	18.2	31.6	12.6	55	18.2	18.4	14.4	36.4	14.4	38.4
1	28	16	18	22	18	20	15	11	22	20	11	14	17	20	21	14	30	15	30	17	17	17	25
2	29	17	16	26	16	18	16	12	25	27	12	17	17	16	19	13	30	15	35	16	16	15	32
3	27	17	16	22	17	21	15	13	21	24	12	16	17	16	18	14	34	15	29	16	16	14	27
4	27	18	16	19	17	16	14	16	23	21	15	15	17	17	16	15	30	15	31	17	16	15	26
5	27	16	17	23	18	16	17	14	25	25	13	16	16	17	17	14	30	14	24	17	18	15	20
	27.6	16.8	16.6	22.4	17.2	18.2	15.4	13.2	23.2	23.4	12.6	15.6	16.8	17.2	18.2	14	30.8	14.8	29.8	16.6	16.6	15.2	26
MEA	FUOX	Fuox-Fuox		Fuox-Clcl		Fuox-Scco		Fuox-Myro		Fuox-Pasp		Fuox-Mico		Fuox-Pema		Fuox-Fure		Fuox-Pheu		Fuox-Cucl		Fuox-Culu
1	32	15	18	21	16	17	18	12	24	23	18	11	31	20	18	15	43	17	18	18	20	14	27
2	26	20	17	23	16	18	15	13	23	22	13	16	35	18	23	10	46	21	16	17	16	13	26
3	25	17	20	21	16	18	17	14	23	20	14	15	30	14	18	10	47	19	18	16	18	13	25
4	25	20	17	21	15	15	16	11	23	23	15	8	28	16	18	10	50	18	18	17	17	15	26
5	27	16	18	22	16	15	16	16	24	26	15	11	34	15	17	10	44	17	21	17	18	15	26
CACO	27	17.6	18	21.6	15.8	16.6	16.4	13.2	23.4	22.8	15	12.2	31.6	16.6	18.8	11	46	18.4	18.2	17	17.8	14	26
1	42	16	16	35	17	31	15	15	23	30	11	15	20	24	18	20	15	30	15	16	18	23	16
2	52	15	16	37	17	26	14	14	21	35	11	25	17	18	15	18	15	35	15	17	16	21	15
3	35	15	15	35	17	30	16	18	21	43	11	28	17	16	15	18	17	29	15	17	15	22	18
4	31	16	15	41	17	30	13	20	22	42	8	25	21	27	17	18	18	31	15	16	14	17	15
5	45	16	16	39	17	30	14	20	24	34	10	32	21	17	15	17	17	24	14	16	16	22	14
	41	15.6	15.6	37.4	17	29.4	14.4	17.4	22.2	36.8	10.2	25	19.2	20.4	16	18.2	16.4	29.8	14.8	16.4	15.8	21	15.6
MEA	CUCL	Cucl-Cucl		Cucl-Clcl		Cucl-Scco		Cucl-Myro		Cucl-Pasp		Cucl-Mico		Cucl-Pema		Cucl-Fure		Cucl-Pheu		Cucl-Fuox		Cucl-Culu
1	54	18	17	38	16	34	14	18	26	30	15	15	30	16	19	15	35	30	14	20	18	18	18
2	55	16	14	38	17	33	15	18	30	40	14	10	27	22	23	14	35	40	11	16	17	17	16
3	53	20	15	35	16	35	16	20	27	43	15	13	27	18	27	18	38	36	16	18	16	17	16
4	52	17	17	36	16	33	16	18	27	46	16	12	27	22	23	15	35	39	14	17	17	17	17
5	52	18	17	37	17	31	14	17	26	37	16	13	28	21	19	13	37	37	17	18	17	17	17
CACO	53.2	17.8	16	36.8	16.4	33.2	15	18.2	27.2	39.2	15.2	12.6	27.8	19.8	22.2	15	36	36.4	14.4	17.8	17	17.2	16.8
1	38	18	17	16	15	16	12	16	25	23	13	13	20	18	18	15	30	17	17	18	16	18	20
2	42	16	15	18	15	13	16	11	25	21	12	13	21	17	17	15	28	16	16	16	17	18	24
3	40	15	16	18	17	18	18	12	24	20	12	15	19	17	18	20	30	16	16	15	17	13	20
4	35	17	16	18	12	16	17	13	24	21	12	17	17	18	19	15	30	16	17	14	16	13	24
5	38	18	19	17	14	14	18	11	23	16	12	18	17	17	20	15	30	18	17	16	16	15	22
	38.6	16.8	16.6	17.4	14.6	15.4	16.2	12.6	24.2	20.2	12.2	15.2	18.8	17.4	18.4	16	29.6	16.6	16.6	15.8	16.4	15.4	22
MEA	CULU	Culu-Culu		Culu-Clcl		Culu-Scco		Culu-Myro		Culu-Pasp		Culu-Mico		Culu-Pema		Culu-Fure		Culu-Pheu		Fuox-Culu		Culu-Cucl
1	57	19	18	28	18	34	15	16	30	30	17	8	28	23	30	12	33	38	14	27	14	18	18
2	50	18	17	25	17	33	16	13	27	35	16	15	30	22	20	13	40	34	14	26	13	16	17
3	48	18	16	27	16	34	18	15	21	22	17	12	28	18	21	15	35	36	13	25	13	16	17
4	54	20	17	26	17	33	17	18	26	36	16	15	30	22	27	13	30	43	15	26	15	17	17
5	56	19	17	27	16	32	16	12	29	28	15	18	29	28	32	14	32	41	16	26	15	17	17
CACO	53	18.8	17	26.6	16.8	33.2	16.4	14.8	26.6	30.2	16.2	13.6	29	22.6	26	13.4	34	38.4	14.4	26	14	16.8	17.2
1	41	15	18	26	17	20	19	16	22	25	12	20	16	20	16	16	19	25	17	16	23	20	18
2	44	18	17	24	18	23	15	11	24	27	13	24	20	18	16	16	18	32	15	15	21	24	18
3	43	16	16	27	17	22	13	10	25	17	15	18	19	23	15	17	18	27	14	18	22	20	13
4	44	17	18	26	17	22	17	10	23	24	12	24	19	22	17	16	18	26	15	15	17	24	13
5	44	17	17	25	18	23	18	10	23	20	13	20	20	18	17	15	17	20	15	14	22	22	15
	43.2	16.6	17.2	25.6	17.4	22	16.4	11.4	23.4	22.6	13	21.2	18.8	20.2	16.2	16	18	26	15.2	15.6	21	22	15.4

## Sheet: Mean MEAC
	CLCL	Clcl - clcl		Clcl - Scco		Clcl- Myro		Clcl-Pasp		Clcl-Mico		Clcl-Pema		Clcl-Fure		Clcl-Pheu		Clcl-Fuox		Clcl-Cucl		Clcl-Culu
MEA	17.4	13.6	13.6	15.6	16	13.6	28	15.6	15	14.8	35	16.6	32.4	17.6	60.6	16.6	24.4	15.8	21.6	16.4	36.8	16.8	26.6
		78.1609	78.1609	89.6552	86.0215	78.1609	84.8485	89.6552	98.6842	85.0575	84.5411	95.4023	86.631	101.149	101.338	95.4023	102.521	90.8046	80	94.2529	69.1729	96.5517	50.1887
	SCCO	Scco-Scco		Scco-Clcl		Scco-Myro		Scco-Pasp		Scco-Mico		Scco-Pema		Scco-Fure		Scco-Pheu		Scco-Fuox		Scco-Cucl		Scco-Culu
MEA	18.6	16.6	16.4	16	15.6	13.4	26.8	19.2	16.6	13.8	32.6	15.4	31.8	15.4	55	17	13	16.4	16.6	15	33.2	16.4	33.2
		89.2473	88.172	86.0215	89.6552	72.043	81.2121	103.226	109.211	74.1935	78.744	82.7957	85.0267	82.7957	91.9732	91.3978	54.6218	88.172	61.4815	80.6452	62.406	88.172	62.6415
	MYRO	Myro-Myro		Myro-Clcl		Myro-Scco		Myro-Pasp		Myro-Mico		Myro-Pema		Myro-Fure		Myro-Pheu		Myro-Fuox		Myro-Cucl		Myro-Culu
MEA	33	18.2	17.6	28	13.6	26.8	13.4	32.4	8.6	19.2	15.6	29.2	10.8	25	34.2	25.4	15	23.4	13.2	27.2	18.2	26.6	14.8
		55.1515	53.3333	84.8485	78.1609	81.2121	72.043	98.1818	56.5789	58.1818	37.6812	88.4848	28.877	75.7576	57.1906	76.9697	63.0252	70.9091	48.8889	82.4242	34.2105	80.6061	27.9245
	PASP	Pasp-Pasp		Pasp-Clcl		Pasp-Scco		Pasp-Myro		Pasp-Mico		Pasp-Pema		Pasp-Fure		Pasp-Pheu		Pasp-Fuox		Pasp-Cucl		Pasp-Culu
MEA	15.2	17	18.4	15	15.6	16.6	19.2	8.6	32.4	12	23.6	13	34.4	12.6	53.6	15	19.8	15	22.8	15.2	39.2	16.2	30.2
		111.842	121.053	98.6842	89.6552	109.211	103.226	56.5789	98.1818	78.9474	57.0048	85.5263	91.9786	82.8947	89.6321	98.6842	83.1933	98.6842	84.4444	100	73.6842	106.579	56.9811
	MICO	Mico-Mico		Mico-Clcl		Mico-Scco		Mico-Myro		Mico-Pasp		Mico-Pema		Mico-Fure		Mico-Pheu		Mico-Fuox		Mico-Cucl		Mico-Culu
MEA	41.4	17.8	17.6	35	14.8	32.6	13.8	15.6	19.2	23.6	12	26.8	8.2	25.6	26.4	33.2	10.2	31.6	12.2	27.8	12.6	29	13.6
		42.9952	42.5121	84.5411	85.0575	78.744	74.1935	37.6812	58.1818	57.0048	78.9474	64.7343	21.9251	61.8357	44.1472	80.1932	42.8571	76.3285	45.1852	67.1498	23.6842	70.0483	25.6604
	PEMA	Pema-Pema		Pema-Clcl		Pema-Scco		Pema-Myro		Pema-Pasp		Pema-Mico		Pema-Fure		Pema-Pheu		Pema-Fuox		Pema-Cucl		Pema-Culu
MEA	37.4	17.6	18	32.4	16.6	31.8	15.4	10.8	29.2	34.4	13	8.2	26.8	14.6	41.6	31.6	18.2	18.8	16.6	22.2	19.8	26	22.6
		47.0588	48.1283	86.631	95.4023	85.0267	82.7957	28.877	88.4848	91.9786	85.5263	21.9251	64.7343	39.0374	69.5652	84.492	76.4706	50.2674	61.4815	59.3583	37.218	69.5187	42.6415
	FURE	Fure-Fure		Fure-Clcl		Fure-Scco		Fure-Myro		Fure-Pasp		Fure-Mico		Fure-Pema		Fure-Pheu		Fure-Fuox		Fure-Cucl		Fure-Culu
MEA	59.8	16	17	60.6	17.6	55	15.4	34.2	25	53.6	12.6	26.4	25.6	41.6	14.6	55	12.6	46	11	36	15	34	13.4
		26.7559	28.4281	101.338	101.149	91.9732	82.7957	57.1906	75.7576	89.6321	82.8947	44.1472	61.8357	69.5652	39.0374	91.9732	52.9412	76.9231	40.7407	60.2007	28.1955	56.8562	25.283
	PHEU	Pheu-Pheu		Pheu-Clcl		Pheu-Scco		Pheu-Myro		Pheu-Pasp		Pheu-Mico		Pheu-Pema		Pheu-Fure		Pheu-Fuox		Pheu-Cucl		Pheu-Culu
MEA	23.8	15.4	15.6	24.4	16.6	13	17	15	25.4	19.8	15	10.2	33.2	18.2	31.6	12.6	55	18.2	18.4	14.4	36.4	14.4	38.4
		64.7059	65.5462	102.521	95.4023	54.6218	91.3978	63.0252	76.9697	83.1933	98.6842	42.8571	80.1932	76.4706	84.492	52.9412	91.9732	76.4706	68.1481	60.5042	68.4211	60.5042	72.4528
	FUOX	Fuox-Fuox		Fuox-Clcl		Fuox-Scco		Fuox-Myro		Fuox-Pasp		Fuox-Mico		Fuox-Pema		Fuox-Fure		Fuox-Pheu		Fuox-Cucl		Fuox-Culu
MEA	27	17.6	18	21.6	15.8	16.6	16.4	13.2	23.4	22.8	15	12.2	31.6	16.6	18.8	11	46	18.4	18.2	17	17.8	14	26
		65.1852	66.6667	80	90.8046	61.4815	88.172	48.8889	70.9091	84.4444	98.6842	45.1852	76.3285	61.4815	50.2674	40.7407	76.9231	68.1481	76.4706	62.963	33.4586	51.8519	49.0566
	CUCL	Cucl-Cucl		Cucl-Clcl		Cucl-Scco		Cucl-Myro		Cucl-Pasp		Cucl-Mico		Cucl-Pema		Cucl-Fure		Cucl-Pheu		Cucl-Fuox		Cucl-Culu
MEA	53.2	17.8	16	36.8	16.4	33.2	15	18.2	27.2	39.2	15.2	12.6	27.8	19.8	22.2	15	36	36.4	14.4	17.8	17	17.2	16.8
		33.4586	30.0752	69.1729	94.2529	62.406	80.6452	34.2105	82.4242	73.6842	100	23.6842	67.1498	37.218	59.3583	28.1955	60.2007	68.4211	60.5042	33.4586	62.963	32.3308	31.6981
	CULU	Culu-Culu		Culu-Clcl		Culu-Scco		Culu-Myro		Culu-Pasp		Culu-Mico		Culu-Pema		Culu-Fure		Culu-Pheu		Culu-Fuox		Culu-Cucl
MEA	53	18.8	17	26.6	16.8	33.2	16.4	14.8	26.6	30.2	16.2	13.6	29	22.6	26	13.4	34	38.4	14.4	26	14	16.8	17.2
		35.4717	32.0755	50.1887	96.5517	62.6415	88.172	27.9245	80.6061	56.9811	106.579	25.6604	70.0483	42.6415	69.5187	25.283	56.8562	72.4528	60.5042	49.0566	51.8519	31.6981	32.3308

## Sheet: Mean CACO
	CLCL	Clcl - clcl		Clcl - Scco		Clcl- Myro		Clcl-Pasp		Clcl-Mico		Clcl-Pema		Clcl-Fure		Clcl-Pheu		Clcl-Fuox		Clcl-Cucl		Clcl-Culu
CACO	18.4	12.3	14.4	13.6	16.6	13.6	29.4	14.8	19	15.6	15.8	16.8	17.6	14.8	43	17.2	22.4	17	37.4	14.6	17.4	17.4	25.6
		66.8478	78.2609	73.913	109.211	73.913	100.685	80.4348	137.681	84.7826	75.2381	91.3043	59.0604	80.4348	83.6576	93.4783	81.1594	92.3913	91.2195	79.3478	45.0777	94.5652	59.2593
		-0.495935		-0.352941		-0.352941		-0.243243		-0.179487		0.0595238		-0.189189		-1.5		-0.317647		-1.56164		0
		-0.331522		-0.26087		-0.26087		-0.195652
	SCCO	Scco-Scco		Scco-Clcl		Scco-Myro		Scco-Pasp		Scco-Mico		Scco-Pema		Scco-Fure		Scco-Pheu		Scco-Fuox		Scco-Cucl		Scco-Culu
CACO	15.2	14	15.4	16.6	13.6	11.6	26.4	14.6	17.6	13.6	18.2	15.2	21.6	15	30	15.4	18.2	14.4	29.4	16.2	15.4	16.4	22
		92.1053	101.316	109.211	73.913	76.3158	90.411	96.0526	127.536	89.4737	86.6667	100	72.4832	98.6842	58.3658	101.316	65.942	94.7368	71.7073	106.579	39.8964	107.895	50.9259
	MYRO	Myro-Myro		Myro-Clcl		Myro-Scco		Myro-Pasp		Myro-Mico		Myro-Pema		Myro-Fure		Myro-Pheu		Myro-Fuox		Myro-Cucl		Myro-Culu
CACO	29.2	18	17.2	29.4	13.6	26.4	11.6	23.4	16.6	20.2	13	25	10.4	21	20.2	23.2	13.2	22.2	17.4	24.2	12.6	23.4	11.4
		61.6438	58.9041	100.685	73.913	90.411	76.3158	80.137	120.29	69.1781	61.9048	85.6164	34.8993	71.9178	39.2996	79.4521	47.8261	76.0274	42.439	82.8767	32.6425	80.137	26.3889
	PASP	Pasp-Pasp		Pasp-Clcl		Pasp-Scco		Pasp-Myro		Pasp-Mico		Pasp-Pema		Pasp-Fure		Pasp-Pheu		Pasp-Fuox		Pasp-Cucl		Pasp-Culu
CACO	13.8	15.6	15	19	14.8	17.6	14.6	16.6	23.4	12	20	10.4	21.8	12.2	34	12.6	23.4	10.2	36.8	12.2	20.2	13	22.6
		113.043	108.696	137.681	80.4348	127.536	96.0526	120.29	80.137	86.9565	95.2381	75.3623	73.1544	88.4058	66.1479	91.3043	84.7826	73.913	89.7561	88.4058	52.3316	94.2029	52.3148
	MICO	Mico-Mico		Mico-Clcl		Mico-Scco		Mico-Myro		Mico-Pasp		Mico-Pema		Mico-Fure		Mico-Pheu		Mico-Fuox		Mico-Cucl		Mico-Culu
CACO	21	17	16	15.8	15.6	18.2	13.6	13	20.2	20	12	17.4	17.8	16.8	33.2	16.8	15.6	19.2	25	18.8	15.2	18.8	21.2
		80.9524	76.1905	75.2381	84.7826	86.6667	89.4737	61.9048	69.1781	95.2381	86.9565	82.8571	59.7315	80	64.5914	80	56.5217	91.4286	60.9756	89.5238	39.3782	89.5238	49.0741
	PEMA	Pema-Pema		Pema-Clcl		Pema-Scco		Pema-Myro		Pema-Pasp		Pema-Mico		Pema-Fure		Pema-Pheu		Pema-Fuox		Pema-Cucl		Pema-Culu
CACO	29.8	16.4	16.8	17.6	16.8	21.6	15.2	10.4	25	21.8	10.4	17.8	17.4	15.4	32.2	18.2	17.2	16	20.4	18.4	17.4	16.2	20.2
		55.0336	56.3758	59.0604	91.3043	72.4832	100	34.8993	85.6164	73.1544	75.3623	59.7315	82.8571	51.6779	62.6459	61.0738	62.3188	53.6913	49.7561	61.745	45.0777	54.3624	46.7593
	FURE	Fure-Fure		Fure-Clcl		Fure-Scco		Fure-Myro		Fure-Pasp		Fure-Mico		Fure-Pema		Fure-Pheu		Fure-Fuox		Fure-Cucl		Fure-Culu
CACO	51.4	17.2	16.8	43	14.8	30	15	20.2	21	34	12.2	33.2	16.8	32.2	15.4	30.8	14	16.4	18.2	29.6	16	18	16
		33.463	32.6848	83.6576	80.4348	58.3658	98.6842	39.2996	71.9178	66.1479	88.4058	64.5914	80	62.6459	51.6779	59.9222	50.7246	31.9066	44.3902	57.5875	41.4508	35.0195	37.037
	PHEU	Pheu-Pheu		Pheu-Clcl		Pheu-Scco		Pheu-Myro		Pheu-Pasp		Pheu-Mico		Pheu-Pema		Pheu-Fure		Pheu-Fuox		Pheu-Cucl		Pheu-Culu
CACO	27.6	16.8	16.6	22.4	17.2	18.2	15.4	13.2	23.2	23.4	12.6	15.6	16.8	17.2	18.2	14	30.8	14.8	29.8	16.6	16.6	15.2	26
		60.8696	60.1449	81.1594	93.4783	65.942	101.316	47.8261	79.4521	84.7826	91.3043	56.5217	80	62.3188	61.0738	50.7246	59.9222	53.6232	72.6829	60.1449	43.0052	55.0725	60.1852
	FUOX	Fuox-Fuox		Fuox-Clcl		Fuox-Scco		Fuox-Myro		Fuox-Pasp		Fuox-Mico		Fuox-Pema		Fuox-Fure		Fuox-Pheu		Fuox-Cucl		Fuox-Culu
CACO	41	15.6	15.6	37.4	17	29.4	14.4	17.4	22.2	36.8	10.2	25	19.2	20.4	16	18.2	16.4	29.8	14.8	16.4	15.8	21	15.6
		38.0488	38.0488	91.2195	92.3913	71.7073	94.7368	42.439	76.0274	89.7561	73.913	60.9756	91.4286	49.7561	53.6913	44.3902	31.9066	72.6829	53.6232	40	40.9326	51.2195	36.1111
	CUCL	Cucl-Cucl		Cucl-Clcl		Cucl-Scco		Cucl-Myro		Cucl-Pasp		Cucl-Mico		Cucl-Pema		Cucl-Fure		Cucl-Pheu		Cucl-Fuox		Cucl-Culu
CACO	38.6	16.8	16.6	17.4	14.6	15.4	16.2	12.6	24.2	20.2	12.2	15.2	18.8	17.4	18.4	16	29.6	16.6	16.6	15.8	16.4	15.4	22
		43.5233	43.0052	45.0777	79.3478	39.8964	106.579	32.6425	82.8767	52.3316	88.4058	39.3782	89.5238	45.0777	61.745	41.4508	57.5875	43.0052	60.1449	40.9326	40	39.8964	50.9259
	CULU	Culu-Culu		Culu-Clcl		Culu-Scco		Culu-Myro		Culu-Pasp		Culu-Mico		Culu-Pema		Culu-Fure		Culu-Pheu		Fuox-Culu		Culu-Cucl
CACO	43.2	16.6	17.2	25.6	17.4	22	16.4	11.4	23.4	22.6	13	21.2	18.8	20.2	16.2	16	18	26	15.2	15.6	21	22	15.4
		38.4259	39.8148	59.2593	94.5652	50.9259	107.895	26.3889	80.137	52.3148	94.2029	49.0741	89.5238	46.7593	54.3624	37.037	35.0195	60.1852	55.0725	36.1111	51.2195	50.9259	39.8964

## Sheet: % MEA
CLCL	Clcl - clcl		Clcl - Scco		Clcl- Myro		Clcl-Pasp		Clcl-Mico		Clcl-Pema		Clcl-Fure		Clcl-Pheu		Clcl-Fuox		Clcl-Cucl		Clcl-Culu		1100	1000	1100	1000
	78.1609	78.1609	89.6552	86.0215	78.1609	84.8485	89.6552	98.6842	85.0575	84.5411	95.4023	86.631	101.149	101.338	95.4023	102.521	90.8046	80	94.2529	69.1729	96.5517	50.1887	922.108	843.947	994.253	916.092	177.892	256.053	105.747	183.908
SCCO	Scco-Scco		Scco-Clcl		Scco-Myro		Scco-Pasp		Scco-Mico		Scco-Pema		Scco-Fure		Scco-Pheu		Scco-Fuox		Scco-Cucl		Scco-Culu
	89.2473	88.172	86.0215	89.6552	72.043	81.2121	103.226	109.211	74.1935	78.744	82.7957	85.0267	82.7957	91.9732	91.3978	54.6218	88.172	61.4815	80.6452	62.406	88.172	62.6415	865.145	776.973	938.71	849.462	234.855	323.027	161.29	250.538
MYRO	Myro-Myro		Myro-Clcl		Myro-Scco		Myro-Pasp		Myro-Mico		Myro-Pema		Myro-Fure		Myro-Pheu		Myro-Fuox		Myro-Cucl		Myro-Culu
	55.1515	53.3333	84.8485	78.1609	81.2121	72.043	98.1818	56.5789	58.1818	37.6812	88.4848	28.877	75.7576	57.1906	76.9697	63.0252	70.9091	48.8889	82.4242	34.2105	80.6061	27.9245	557.914	504.581	852.727	797.576	542.086	595.419	247.273	302.424
PASP	Pasp-Pasp		Pasp-Clcl		Pasp-Scco		Pasp-Myro		Pasp-Mico		Pasp-Pema		Pasp-Fure		Pasp-Pheu		Pasp-Fuox		Pasp-Cucl		Pasp-Culu
	111.842	121.053	98.6842	89.6552	109.211	103.226	56.5789	98.1818	78.9474	57.0048	85.5263	91.9786	82.8947	89.6321	98.6842	83.1933	98.6842	84.4444	100	73.6842	106.579	56.9811	949.034	827.981	1027.63	915.789	150.966	272.019	72.3684	184.211
MICO	Mico-Mico		Mico-Clcl		Mico-Scco		Mico-Myro		Mico-Pasp		Mico-Pema		Mico-Fure		Mico-Pheu		Mico-Fuox		Mico-Cucl		Mico-Culu
	42.9952	42.5121	84.5411	85.0575	78.744	74.1935	37.6812	58.1818	57.0048	78.9474	64.7343	21.9251	61.8357	44.1472	80.1932	42.8571	76.3285	45.1852	67.1498	23.6842	70.0483	25.6604	542.351	499.839	721.256	678.261	557.649	600.161	378.744	421.739
PEMA	Pema-Pema		Pema-Clcl		Pema-Scco		Pema-Myro		Pema-Pasp		Pema-Mico		Pema-Fure		Pema-Pheu		Pema-Fuox		Pema-Cucl		Pema-Culu
	47.0588	48.1283	86.631	95.4023	85.0267	82.7957	28.877	88.4848	91.9786	85.5263	21.9251	64.7343	39.0374	69.5652	84.492	76.4706	50.2674	61.4815	59.3583	37.218	69.5187	42.6415	752.449	704.32	664.171	617.112	347.551	395.68	435.829	482.888
FURE	Fure-Fure		Fure-Clcl		Fure-Scco		Fure-Myro		Fure-Pasp		Fure-Mico		Fure-Pema		Fure-Pheu		Fure-Fuox		Fure-Cucl		Fure-Culu
	26.7559	28.4281	101.338	101.149	91.9732	82.7957	57.1906	75.7576	89.6321	82.8947	44.1472	61.8357	69.5652	39.0374	91.9732	52.9412	76.9231	40.7407	60.2007	28.1955	56.8562	25.283	619.059	590.631	766.555	739.799	480.941	509.369	333.445	360.201
PHEU	Pheu-Pheu		Pheu-Clcl		Pheu-Scco		Pheu-Myro		Pheu-Pasp		Pheu-Mico		Pheu-Pema		Pheu-Fure		Pheu-Fuox		Pheu-Cucl		Pheu-Culu
	64.7059	65.5462	102.521	95.4023	54.6218	91.3978	63.0252	76.9697	83.1933	98.6842	42.8571	80.1932	76.4706	84.492	52.9412	91.9732	76.4706	68.1481	60.5042	68.4211	60.5042	72.4528	893.681	828.135	737.815	673.109	206.319	271.865	362.185	426.891
FUOX	Fuox-Fuox		Fuox-Clcl		Fuox-Scco		Fuox-Myro		Fuox-Pasp		Fuox-Mico		Fuox-Pema		Fuox-Fure		Fuox-Pheu		Fuox-Cucl		Fuox-Culu
	65.1852	66.6667	80	90.8046	61.4815	88.172	48.8889	70.9091	84.4444	98.6842	45.1852	76.3285	61.4815	50.2674	40.7407	76.9231	68.1481	76.4706	62.963	33.4586	51.8519	49.0566	777.741	711.075	670.37	605.185	322.259	388.925	429.63	494.815
CUCL	Cucl-Cucl		Cucl-Clcl		Cucl-Scco		Cucl-Myro		Cucl-Pasp		Cucl-Mico		Cucl-Pema		Cucl-Fure		Cucl-Pheu		Cucl-Fuox		Cucl-Culu
	33.4586	30.0752	69.1729	94.2529	62.406	80.6452	34.2105	82.4242	73.6842	100	23.6842	67.1498	37.218	59.3583	28.1955	60.2007	68.4211	60.5042	33.4586	62.963	32.3308	31.6981	729.271	699.196	496.241	462.782	370.729	400.804	603.759	637.218
CULU	Culu-Culu		Culu-Clcl		Culu-Scco		Culu-Myro		Culu-Pasp		Culu-Mico		Culu-Pema		Culu-Fure		Culu-Pheu		Culu-Fuox		Culu-Cucl
	35.4717	32.0755	50.1887	96.5517	62.6415	88.172	27.9245	80.6061	56.9811	106.579	25.6604	70.0483	42.6415	69.5187	25.283	56.8562	72.4528	60.5042	49.0566	51.8519	31.6981	32.3308	745.094	713.019	480	444.528	354.906	386.981	620	655.472
	MEA
	Challengue specie					All response
	1100		1000		1100		1000
CLCL	922.108	177.892	843.947	256.053	994.253	105.747	916.092	183.908				PASP	72.3684		CLCL	183.908			PASP	150.966
												CLCL	105.747		PASP	184.211			CLCL	177.892
SCCO	865.145	234.855	776.973	323.027	938.71	161.29	849.462	250.538				SCCO	161.29		SCCO	250.538			PHEU	206.319
												MYRO	247.273		MYRO	302.424			SCCO	234.855
MYRO	557.914	542.086	504.581	595.419	852.727	247.273	797.576	302.424				FURE	333.445		FURE	360.201			FUOX	322.259
												PHEU	362.185		MICO	421.739			PEMA	347.551
PASP	949.034	150.966	827.981	272.019	1027.63	72.3684	915.789	184.211				MICO	378.744		PHEU	426.891			CULU	354.906
												FUOX	429.63		PEMA	482.888			CUCL	370.729
MICO	542.351	557.649	499.839	600.161	721.256	378.744	678.261	421.739				PEMA	435.829		FUOX	494.815			FURE	480.941
												CUCL	603.759		CUCL	637.218			MYRO	542.086
PEMA	752.449	347.551	704.32	395.68	664.171	435.829	617.112	482.888				CULU	620		CULU	655.472			MICO	557.649
FURE	619.059	480.941	590.631	509.369	766.555	333.445	739.799	360.201
PHEU	893.681	206.319	828.135	271.865	737.815	362.185	673.109	426.891
FUOX	777.741	322.259	711.075	388.925	670.37	429.63	605.185	494.815
CUCL	729.271	370.729	699.196	400.804	496.241	603.759	462.782	637.218
CULU	745.094	354.906	713.019	386.981	480	620	444.528	655.472

## Sheet: % CACO
CLCL	Clcl - clcl		Clcl - Scco		Clcl- Myro		Clcl-Pasp		Clcl-Mico		Clcl-Pema			Clcl-Fure		Clcl-Pheu		Clcl-Fuox		Clcl-Cucl		Clcl-Culu		1100	1000	1100	1000
	66.8478	78.2609	73.913	109.211	73.913	100.685	80.4348	137.681	84.7826	75.2381	91.3043		59.0604	80.4348	83.6576	93.4783	81.1594	92.3913	91.2195	79.3478	45.0777	94.5652	59.2593	920.509	842.249	911.413	844.565	179.491	257.751	188.587	255.435
SCCO	Scco-Scco		Scco-Clcl		Scco-Myro		Scco-Pasp		Scco-Mico		Scco-Pema			Scco-Fure		Scco-Pheu		Scco-Fuox		Scco-Cucl		Scco-Culu
	92.1053	101.316	109.211	73.913	76.3158	90.411	96.0526	127.536	89.4737	86.6667	100		72.4832	98.6842	58.3658	101.316	65.942	94.7368	71.7073	106.579	39.8964	107.895	50.9259	839.163	737.848	1072.37	980.263	260.837	362.152	27.6316	119.737
MYRO	Myro-Myro		Myro-Clcl		Myro-Scco		Myro-Pasp		Myro-Mico		Myro-Pema			Myro-Fure		Myro-Pheu		Myro-Fuox		Myro-Cucl		Myro-Culu
	61.6438	58.9041	100.685	73.913	90.411	76.3158	80.137	120.29	69.1781	61.9048	85.6164		34.8993	71.9178	39.2996	79.4521	47.8261	76.0274	42.439	82.8767	32.6425	80.137	26.3889	614.823	555.919	878.082	816.438	485.177	544.081	221.918	283.562
PASP	Pasp-Pasp		Pasp-Clcl		Pasp-Scco		Pasp-Myro		Pasp-Mico		Pasp-Pema			Pasp-Fure		Pasp-Pheu		Pasp-Fuox		Pasp-Cucl		Pasp-Culu
	113.043	108.696	137.681	80.4348	127.536	96.0526	120.29	80.137	86.9565	95.2381	75.3623		73.1544	88.4058	66.1479	91.3043	84.7826	73.913	89.7561	88.4058	52.3316	94.2029	52.3148	879.045	770.35	1097.1	984.058	220.955	329.65	2.89855	115.942
MICO	Mico-Mico		Mico-Clcl		Mico-Scco		Mico-Myro		Mico-Pasp		Mico-Pema			Mico-Fure		Mico-Pheu		Mico-Fuox		Mico-Cucl		Mico-Culu
	80.9524	76.1905	75.2381	84.7826	86.6667	89.4737	61.9048	69.1781	95.2381	86.9565	82.8571		59.7315	80	64.5914	80	56.5217	91.4286	60.9756	89.5238	39.3782	89.5238	49.0741	736.854	660.664	913.333	832.381	363.146	439.336	186.667	267.619
PEMA	Pema-Pema		Pema-Clcl		Pema-Scco		Pema-Myro		Pema-Pasp		Pema-Mico			Pema-Fure		Pema-Pheu		Pema-Fuox		Pema-Cucl		Pema-Culu
	55.0336	56.3758	59.0604	91.3043	72.4832	100	34.8993	85.6164	73.1544	75.3623	59.7315		82.8571	51.6779	62.6459	61.0738	62.3188	53.6913	49.7561	61.745	45.0777	54.3624	46.7593	758.074	701.698	636.913	581.879	341.926	398.302	463.087	518.121
FURE	Fure-Fure		Fure-Clcl		Fure-Scco		Fure-Myro		Fure-Pasp		Fure-Mico			Fure-Pema		Fure-Pheu		Fure-Fuox		Fure-Cucl		Fure-Culu
	33.463	32.6848	83.6576	80.4348	58.3658	98.6842	39.2996	71.9178	66.1479	88.4058	64.5914		80	62.6459	51.6779	59.9222	50.7246	31.9066	44.3902	57.5875	41.4508	35.0195	37.037	677.408	644.723	592.607	559.144	422.592	455.277	507.393	540.856
PHEU	Pheu-Pheu		Pheu-Clcl		Pheu-Scco		Pheu-Myro		Pheu-Pasp		Pheu-Mico			Pheu-Pema		Pheu-Fure		Pheu-Fuox		Pheu-Cucl		Pheu-Culu
	60.8696	60.1449	81.1594	93.4783	65.942	101.316	47.8261	79.4521	84.7826	91.3043	56.5217		80	62.3188	61.0738	50.7246	59.9222	53.6232	72.6829	60.1449	43.0052	55.0725	60.1852	802.565	742.42	678.986	618.116	297.435	357.58	421.014	481.884
FUOX	Fuox-Fuox		Fuox-Clcl		Fuox-Scco		Fuox-Myro		Fuox-Pasp		Fuox-Mico			Fuox-Pema		Fuox-Fure		Fuox-Pheu		Fuox-Cucl		Fuox-Culu
	38.0488	38.0488	91.2195	92.3913	71.7073	94.7368	42.439	76.0274	89.7561	73.913	60.9756		91.4286	49.7561	53.6913	44.3902	31.9066	72.6829	53.6232	40	40.9326	51.2195	36.1111	682.811	644.762	652.195	614.146	417.189	455.238	447.805	485.854
CUCL	Cucl-Cucl		Cucl-Clcl		Cucl-Scco		Cucl-Myro		Cucl-Pasp		Cucl-Mico			Cucl-Pema		Cucl-Fure		Cucl-Pheu		Cucl-Fuox		Cucl-Culu
	43.5233	43.0052	45.0777	79.3478	39.8964	106.579	32.6425	82.8767	52.3316	88.4058	39.3782		89.5238	45.0777	61.745	41.4508	57.5875	43.0052	60.1449	40.9326	40	39.8964	50.9259	760.142	717.136	463.212	419.689	339.858	382.864	636.788	680.311
CULU	Culu-Culu		Culu-Clcl		Culu-Scco		Culu-Myro		Culu-Pasp		Culu-Mico			Culu-Pema		Culu-Fure		Culu-Pheu		Fuox-Culu		Culu-Cucl
	38.4259	39.8148	59.2593	94.5652	50.9259	107.895	26.3889	80.137	52.3148	94.2029	49.0741		89.5238	46.7593	54.3624	37.037	35.0195	60.1852	55.0725	36.1111	51.2195	50.9259	39.8964	741.709	701.894	507.407	468.981	358.291	398.106	592.593	631.019
	CACO
	SP. RESPONSE				SP. CHALLENG
	1100		1000		1100		1000
CLCL	920.509	179.491	842.249	257.751	911.413	188.587	844.565	255.435
SCCO	839.163	260.837	737.848	362.152	1072.37	27.6316	980.263	119.737
MYRO	614.823	485.177	555.919	544.081	878.082	221.918	816.438	283.562
PASP	879.045	220.955	770.35	329.65	1097.1	2.89855	984.058	115.942
MICO	736.854	363.146	660.664	439.336	913.333	186.667	832.381	267.619
PEMA	758.074	341.926	701.698	398.302	636.913	463.087	581.879	518.121
FURE	677.408	422.592	644.723	455.277	592.607	507.393	559.144	540.856
PHEU	802.565	297.435	742.42	357.58	678.986	421.014	618.116	481.884
FUOX	682.811	417.189	644.762	455.238	652.195	447.805	614.146	485.854
CUCL	760.142	339.858	717.136	382.864	463.212	636.788	419.689	680.311
CULU	741.709	358.291	701.894	398.106	507.407	592.593	468.981	631.019

## Sheet: Resistance
	CLCL	Clcl - clcl		Clcl - Scco		Clcl- Myro		Clcl-Pasp		Clcl-Mico		Clcl-Pema		Clcl-Fure		Clcl-Pheu		Clcl-Fuox		Clcl-Cucl		Clcl-Culu
MEA	17.4	13.6	13.6	15.6	16	13.6	28	15.6	15	14.8	35	16.6	32.4	17.6	60.6	16.6	24.4	15.8	21.6	16.4	36.8	16.8	26.6
		21.8391		10.3448		21.8391		10.3448		14.9425		4.5977		-1.14943		4.5977		9.1954		5.74713		3.44828		105.747	Cladosporium cladosporioides
	SCCO	Scco-Scco		Scco-Clcl		Scco-Myro		Scco-Pasp		Scco-Mico		Scco-Pema		Scco-Fure		Scco-Pheu		Scco-Fuox		Scco-Cucl		Scco-Culu		994.253
MEA	18.6	16.6	16.4	16	15.6	13.4	26.8	19.2	16.6	13.8	32.6	15.4	31.8	15.4	55	17	13	16.4	16.6	15	33.2	16.4	33.2
		10.7527		13.9785		27.957		-3.22581		25.8065		17.2043		17.2043		8.60215		11.828		19.3548		11.828		161.29	Scolecobasidium constrictum
	MYRO	Myro-Myro		Myro-Clcl		Myro-Scco		Myro-Pasp		Myro-Mico		Myro-Pema		Myro-Fure		Myro-Pheu		Myro-Fuox		Myro-Cucl		Myro-Culu		938.71
MEA	33	18.2	17.6	28	13.6	26.8	13.4	32.4	8.6	19.2	15.6	29.2	10.8	25	34.2	25.4	15	23.4	13.2	27.2	18.2	26.6	14.8
		44.8485		15.1515		18.7879		1.81818		41.8182		11.5152		24.2424		23.0303		29.0909		17.5758		19.3939		247.273	Myrotecium roridum
	PASP	Pasp-Pasp		Pasp-Clcl		Pasp-Scco		Pasp-Myro		Pasp-Mico		Pasp-Pema		Pasp-Fure		Pasp-Pheu		Pasp-Fuox		Pasp-Cucl		Pasp-Culu		852.727
MEA	15.2	17	18.4	15	15.6	16.6	19.2	8.6	32.4	12	23.6	13	34.4	12.6	53.6	15	19.8	15	22.8	15.2	39.2	16.2	30.2
		-11.8421		1.31579		-9.21053		43.4211		21.0526		14.4737		17.1053		1.31579		1.31579		0		-6.57895		72.3684	Hyphomycete 1
	MICO	Mico-Mico		Mico-Clcl		Mico-Scco		Mico-Myro		Mico-Pasp		Mico-Pema		Mico-Fure		Mico-Pheu		Mico-Fuox		Mico-Cucl		Mico-Culu		1027.63
MEA	41.4	17.8	17.6	35	14.8	32.6	13.8	15.6	19.2	23.6	12	26.8	8.2	25.6	26.4	33.2	10.2	31.6	12.2	27.8	12.6	29	13.6
		57.0048		15.4589		21.256		62.3188		42.9952		35.2657		38.1643		19.8068		23.6715		32.8502		29.9517		378.744	Paraconiothyrium sp.
	PEMA	Pema-Pema		Pema-Clcl		Pema-Scco		Pema-Myro		Pema-Pasp		Pema-Mico		Pema-Fure		Pema-Pheu		Pema-Fuox		Pema-Cucl		Pema-Culu		721.256
MEA	37.4	17.6	18	32.4	16.6	31.8	15.4	10.8	29.2	34.4	13	8.2	26.8	14.6	41.6	31.6	18.2	18.8	16.6	22.2	19.8	26	22.6
		52.9412		13.369		14.9733		71.123		8.02139		78.0749		60.9626		15.508		49.7326		40.6417		30.4813		435.829	Pestalotiopsis maculans
	FURE	Fure-Fure		Fure-Clcl		Fure-Scco		Fure-Myro		Fure-Pasp		Fure-Mico		Fure-Pema		Fure-Pheu		Fure-Fuox		Fure-Cucl		Fure-Culu		664.171
MEA	59.8	16	17	60.6	17.6	55	15.4	34.2	25	53.6	12.6	26.4	25.6	41.6	14.6	55	12.6	46	11	36	15	34	13.4
		73.2441		-1.33779		8.02676		42.8094		10.3679		55.8528		30.4348		8.02676		23.0769		39.7993		43.1438		333.445	Fusarium redolens
	PHEU	Pheu-Pheu		Pheu-Clcl		Pheu-Scco		Pheu-Myro		Pheu-Pasp		Pheu-Mico		Pheu-Pema		Pheu-Fure		Pheu-Fuox		Pheu-Cucl		Pheu-Culu		766.555
MEA	23.8	15.4	15.6	24.4	16.6	13	17	15	25.4	19.8	15	10.2	33.2	18.2	31.6	12.6	55	18.2	18.4	14.4	36.4	14.4	38.4
		35.2941		-2.52101		45.3782		36.9748		16.8067		57.1429		23.5294		47.0588		23.5294		39.4958		39.4958		362.185	Phoma eupyrena
	FUOX	Fuox-Fuox		Fuox-Clcl		Fuox-Scco		Fuox-Myro		Fuox-Pasp		Fuox-Mico		Fuox-Pema		Fuox-Fure		Fuox-Pheu		Fuox-Cucl		Fuox-Culu		737.815
MEA	27	17.6	18	21.6	15.8	16.6	16.4	13.2	23.4	22.8	15	12.2	31.6	16.6	18.8	11	46	18.4	18.2	17	17.8	14	26
		34.8148		20		38.5185		51.1111		15.5556		54.8148		38.5185		59.2593		31.8519		37.037		48.1481		429.63	Fusarium oxysporum
	CUCL	Cucl-Cucl		Cucl-Clcl		Cucl-Scco		Cucl-Myro		Cucl-Pasp		Cucl-Mico		Cucl-Pema		Cucl-Fure		Cucl-Pheu		Cucl-Fuox		Cucl-Culu		670.37
MEA	53.2	17.8	16	36.8	16.4	33.2	15	18.2	27.2	39.2	15.2	12.6	27.8	19.8	22.2	15	36	36.4	14.4	17.8	17	17.2	16.8
		66.5414		30.8271		37.594		65.7895		26.3158		76.3158		62.782		71.8045		31.5789		66.5414		67.6692		603.759	Curvularia clavata
	CULU	Culu-Culu		Culu-Clcl		Culu-Scco		Culu-Myro		Culu-Pasp		Culu-Mico		Culu-Pema		Culu-Fure		Culu-Pheu		Culu-Fuox		Culu-Cucl		496.241
MEA	53	18.8	17	26.6	16.8	33.2	16.4	14.8	26.6	30.2	16.2	13.6	29	22.6	26	13.4	34	38.4	14.4	26	14	16.8	17.2
		64.5283		49.8113		37.3585		72.0755		43.0189		74.3396		57.3585		74.717		27.5472		50.9434		68.3019		620	Curvularia lunata
																								480
	CLCL	Clcl - clcl		Clcl - Scco		Clcl- Myro		Clcl-Pasp		Clcl-Mico		Clcl-Pema		Clcl-Fure		Clcl-Pheu		Clcl-Fuox		Clcl-Cucl		Clcl-Culu
CACO	18.4	12.3	14.4	13.6	16.6	13.6	29.4	14.8	19	15.6	15.8	16.8	17.6	14.8	43	17.2	22.4	17	37.4	14.6	17.4	17.4	25.6
		33.1522		26.087		26.087		19.5652		15.2174		8.69565		19.5652		6.52174		7.6087		20.6522		5.43478		188.587	Cladosporium cladosporioides
	SCCO	Scco-Scco		Scco-Clcl		Scco-Myro		Scco-Pasp		Scco-Mico		Scco-Pema		Scco-Fure		Scco-Pheu		Scco-Fuox		Scco-Cucl		Scco-Culu		911.413
CACO	15.2	14	15.4	16.6	13.6	11.6	26.4	14.6	17.6	13.6	18.2	15.2	21.6	15	30	15.4	18.2	14.4	29.4	16.2	15.4	16.4	22
		7.89474		-9.21053		23.6842		3.94737		10.5263		0		1.31579		-1.31579		5.26316		-6.57895		-7.89474		27.6316	Scolecobasidium constrictum
	MYRO	Myro-Myro		Myro-Clcl		Myro-Scco		Myro-Pasp		Myro-Mico		Myro-Pema		Myro-Fure		Myro-Pheu		Myro-Fuox		Myro-Cucl		Myro-Culu		1072.37
CACO	29.2	18	17.2	29.4	13.6	26.4	11.6	23.4	16.6	20.2	13	25	10.4	21	20.2	23.2	13.2	22.2	17.4	24.2	12.6	23.4	11.4
		38.3562		-0.684932		9.58904		19.863		30.8219		14.3836		28.0822		20.5479		23.9726		17.1233		19.863		221.918	Myrotecium roridum
	PASP	Pasp-Pasp		Pasp-Clcl		Pasp-Scco		Pasp-Myro		Pasp-Mico		Pasp-Pema		Pasp-Fure		Pasp-Pheu		Pasp-Fuox		Pasp-Cucl		Pasp-Culu		878.082
CACO	13.8	15.6	15	19	14.8	17.6	14.6	16.6	23.4	12	20	10.4	21.8	12.2	34	12.6	23.4	10.2	36.8	12.2	20.2	13	22.6
		-13.0435		-37.6812		-27.5362		-20.2899		13.0435		24.6377		11.5942		8.69565		26.087		11.5942		5.7971		2.89855	Hyphomycete 1
	MICO	Mico-Mico		Mico-Clcl		Mico-Scco		Mico-Myro		Mico-Pasp		Mico-Pema		Mico-Fure		Mico-Pheu		Mico-Fuox		Mico-Cucl		Mico-Culu		1097.1
CACO	21	17	16	15.8	15.6	18.2	13.6	13	20.2	20	12	17.4	17.8	16.8	33.2	16.8	15.6	19.2	25	18.8	15.2	18.8	21.2
		19.0476		24.7619		13.3333		38.0952		4.7619		17.1429		20		20		8.57143		10.4762		10.4762		186.667	Paraconiothyrium sp.
	PEMA	Pema-Pema		Pema-Clcl		Pema-Scco		Pema-Myro		Pema-Pasp		Pema-Mico		Pema-Fure		Pema-Pheu		Pema-Fuox		Pema-Cucl		Pema-Culu		913.333
CACO	29.8	16.4	16.8	17.6	16.8	21.6	15.2	10.4	25	21.8	10.4	17.8	17.4	15.4	32.2	18.2	17.2	16	20.4	18.4	17.4	16.2	20.2
		44.9664		40.9396		27.5168		65.1007		26.8456		40.2685		48.3221		38.9262		46.3087		38.255		45.6376		463.087	Pestalotiopsis maculans
	FURE	Fure-Fure		Fure-Clcl		Fure-Scco		Fure-Myro		Fure-Pasp		Fure-Mico		Fure-Pema		Fure-Pheu		Fure-Fuox		Fure-Cucl		Fure-Culu		636.913
CACO	51.4	17.2	16.8	43	14.8	30	15	20.2	21	34	12.2	33.2	16.8	32.2	15.4	30.8	14	16.4	18.2	29.6	16	18	16
		66.537		16.3424		41.6342		60.7004		33.8521		35.4086		37.3541		40.0778		68.0934		42.4125		64.9805		507.393	Fusarium redolens
	PHEU	Pheu-Pheu		Pheu-Clcl		Pheu-Scco		Pheu-Myro		Pheu-Pasp		Pheu-Mico		Pheu-Pema		Pheu-Fure		Pheu-Fuox		Pheu-Cucl		Pheu-Culu		592.607
CACO	27.6	16.8	16.6	22.4	17.2	18.2	15.4	13.2	23.2	23.4	12.6	15.6	16.8	17.2	18.2	14	30.8	14.8	29.8	16.6	16.6	15.2	26
		39.1304		18.8406		34.058		52.1739		15.2174		43.4783		37.6812		49.2754		46.3768		39.8551		44.9275		421.014	Phoma eupyrena
	FUOX	Fuox-Fuox		Fuox-Clcl		Fuox-Scco		Fuox-Myro		Fuox-Pasp		Fuox-Mico		Fuox-Pema		Fuox-Fure		Fuox-Pheu		Fuox-Cucl		Fuox-Culu		678.986
CACO	41	15.6	15.6	37.4	17	29.4	14.4	17.4	22.2	36.8	10.2	25	19.2	20.4	16	18.2	16.4	29.8	14.8	16.4	15.8	21	15.6
		61.9512		8.78049		28.2927		57.561		10.2439		39.0244		50.2439		55.6098		27.3171		60		48.7805		447.805	Fusarium oxysporum
	CUCL	Cucl-Cucl		Cucl-Clcl		Cucl-Scco		Cucl-Myro		Cucl-Pasp		Cucl-Mico		Cucl-Pema		Cucl-Fure		Cucl-Pheu		Cucl-Fuox		Cucl-Culu		652.195
CACO	38.6	16.8	16.6	17.4	14.6	15.4	16.2	12.6	24.2	20.2	12.2	15.2	18.8	17.4	18.4	16	29.6	16.6	16.6	15.8	16.4	15.4	22
		56.4767		54.9223		60.1036		67.3575		47.6684		60.6218		54.9223		58.5492		56.9948		59.0674		60.1036		636.788	Curvularia clavata
	CULU	Culu-Culu		Culu-Clcl		Culu-Scco		Culu-Myro		Culu-Pasp		Culu-Mico		Culu-Pema		Culu-Fure		Culu-Pheu		Fuox-Culu		Culu-Cucl		463.212
CACO	43.2	16.6	17.2	25.6	17.4	22	16.4	11.4	23.4	22.6	13	21.2	18.8	20.2	16.2	16	18	26	15.2	15.6	21	22	15.4
		61.5741		40.7407		49.0741		73.6111		47.6852		50.9259		53.2407		62.963		39.8148		63.8889		49.0741		592.593	Curvularia lunata
																								507.407

## Sheet: Inhibition
	CLCL	Clcl - clcl		Clcl - Scco		Clcl- Myro		Clcl-Pasp		Clcl-Mico		Clcl-Pema		Clcl-Fure		Clcl-Pheu		Clcl-Fuox		Clcl-Cucl		Clcl-Culu
MEA	17.4	13.6	13.6	15.6	16	13.6	28	15.6	15	14.8	35	16.6	32.4	17.6	60.6	16.6	24.4	15.8	21.6	16.4	36.8	16.8	26.6
			21.8391		13.9785		15.1515		1.31579		15.4589		13.369		-1.33779		-2.52101		20		30.8271		49.8113	177.892	Cladosporium cladosporioides
	SCCO	Scco-Scco		Scco-Clcl		Scco-Myro		Scco-Pasp		Scco-Mico		Scco-Pema		Scco-Fure		Scco-Pheu		Scco-Fuox		Scco-Cucl		Scco-Culu
MEA	18.6	16.6	16.4	16	15.6	13.4	26.8	19.2	16.6	13.8	32.6	15.4	31.8	15.4	55	17	13	16.4	16.6	15	33.2	16.4	33.2
			11.828		10.3448		18.7879		-9.21053		21.256		14.9733		8.02676		45.3782		38.5185		37.594		37.3585	234.855	Scolecobasidium constrictum
	MYRO	Myro-Myro		Myro-Clcl		Myro-Scco		Myro-Pasp		Myro-Mico		Myro-Pema		Myro-Fure		Myro-Pheu		Myro-Fuox		Myro-Cucl		Myro-Culu
MEA	33	18.2	17.6	28	13.6	26.8	13.4	32.4	8.6	19.2	15.6	29.2	10.8	25	34.2	25.4	15	23.4	13.2	27.2	18.2	26.6	14.8
			46.6667		21.8391		27.957		43.4211		62.3188		71.123				36.9748		51.1111		65.7895		72.0755	499.276	Myrotecium roridum
	PASP	Pasp-Pasp		Pasp-Clcl		Pasp-Scco		Pasp-Myro		Pasp-Mico		Pasp-Pema		Pasp-Fure		Pasp-Pheu		Pasp-Fuox		Pasp-Cucl		Pasp-Culu
MEA	15.2	17	18.4	15	15.6	16.6	19.2	8.6	32.4	12	23.6	13	34.4	12.6	53.6	15	19.8	15	22.8	15.2	39.2	16.2	30.2
			-21.0526		10.3448		-3.22581		1.81818		42.9952		8.02139		10.3679		16.8067		15.5556		26.3158		43.0189	150.966	Hyphomycete 1
	MICO	Mico-Mico		Mico-Clcl		Mico-Scco		Mico-Myro		Mico-Pasp		Mico-Pema		Mico-Fure		Mico-Pheu		Mico-Fuox		Mico-Cucl		Mico-Culu
MEA	41.4	17.8	17.6	35	14.8	32.6	13.8	15.6	19.2	23.6	12	26.8	8.2	25.6	26.4	33.2	10.2	31.6	12.2	27.8	12.6	29	13.6
			57.4879		14.9425		25.8065		41.8182		21.0526		78.0749		55.8528		57.1429		54.8148		76.3158		74.3396	557.649	Paraconiothyrium sp.
	PEMA	Pema-Pema		Pema-Clcl		Pema-Scco		Pema-Myro		Pema-Pasp		Pema-Mico		Pema-Fure		Pema-Pheu		Pema-Fuox		Pema-Cucl		Pema-Culu
MEA	37.4	17.6	18	32.4	16.6	31.8	15.4	10.8	29.2	34.4	13	8.2	26.8	14.6	41.6	31.6	18.2	18.8	16.6	22.2	19.8	26	22.6
			51.8717		4.5977		17.2043		11.5152		14.4737		35.2657		30.4348		23.5294		38.5185		62.782		57.3585	347.551	Pestalotiopsis maculans
	FURE	Fure-Fure		Fure-Clcl		Fure-Scco		Fure-Myro		Fure-Pasp		Fure-Mico		Fure-Pema		Fure-Pheu		Fure-Fuox		Fure-Cucl		Fure-Culu
MEA	59.8	16	17	60.6	17.6	55	15.4	34.2	25	53.6	12.6	26.4	25.6	41.6	14.6	55	12.6	46	11	36	15	34	13.4
			71.5719		-1.14943		17.2043		24.2424		17.1053		38.1643		60.9626		47.0588		59.2593		71.8045		74.717	480.941	Fusarium redolens
	PHEU	Pheu-Pheu		Pheu-Clcl		Pheu-Scco		Pheu-Myro		Pheu-Pasp		Pheu-Mico		Pheu-Pema		Pheu-Fure		Pheu-Fuox		Pheu-Cucl		Pheu-Culu
MEA	23.8	15.4	15.6	24.4	16.6	13	17	15	25.4	19.8	15	10.2	33.2	18.2	31.6	12.6	55	18.2	18.4	14.4	36.4	14.4	38.4
			34.4538		4.5977		8.60215		23.0303		1.31579		19.8068		15.508		8.02676		31.8519		31.5789		27.5472	206.319	Phoma eupyrena
	FUOX	Fuox-Fuox		Fuox-Clcl		Fuox-Scco		Fuox-Myro		Fuox-Pasp		Fuox-Mico		Fuox-Pema		Fuox-Fure		Fuox-Pheu		Fuox-Cucl		Fuox-Culu
MEA	27	17.6	18	21.6	15.8	16.6	16.4	13.2	23.4	22.8	15	12.2	31.6	16.6	18.8	11	46	18.4	18.2	17	17.8	14	26
			33.3333		9.1954		11.828		29.0909		1.31579		23.6715		49.7326		23.0769		23.5294		66.5414		50.9434	322.259	Fusarium oxysporum
	CUCL	Cucl-Cucl		Cucl-Clcl		Cucl-Scco		Cucl-Myro		Cucl-Pasp		Cucl-Mico		Cucl-Pema		Cucl-Fure		Cucl-Pheu		Cucl-Fuox		Cucl-Culu
MEA	53.2	17.8	16	36.8	16.4	33.2	15	18.2	27.2	39.2	15.2	12.6	27.8	19.8	22.2	15	36	36.4	14.4	17.8	17	17.2	16.8
			69.9248		5.74713		19.3548		17.5758		0		32.8502		40.6417		39.7993		39.4958		37.037		68.3019	370.729	Curvularia clavata
	CULU	Culu-Culu		Culu-Clcl		Culu-Scco		Culu-Myro		Culu-Pasp		Culu-Mico		Culu-Pema		Culu-Fure		Culu-Pheu		Culu-Fuox		Culu-Cucl
MEA	53	18.8	17	26.6	16.8	33.2	16.4	14.8	26.6	30.2	16.2	13.6	29	22.6	26	13.4	34	38.4	14.4	26	14	16.8	17.2
			67.9245		3.44828		11.828		19.3939		-6.57895		29.9517		30.4813		43.1438		39.4958		48.1481		67.6692	354.906	Curvularia lunata
	CLCL	Clcl - clcl		Clcl - Scco		Clcl- Myro		Clcl-Pasp		Clcl-Mico		Clcl-Pema		Clcl-Fure		Clcl-Pheu		Clcl-Fuox		Clcl-Cucl		Clcl-Culu
CACO	18.4	12.3	14.4	13.6	16.6	13.6	29.4	14.8	19	15.6	15.8	16.8	17.6	14.8	43	17.2	22.4	17	37.4	14.6	17.4	17.4	25.6
			21.7391		-9.21053		-0.684932		-37.6812		24.7619		40.9396		16.3424		18.8406		8.78049		54.9223		40.7407	179.491	Cladosporium cladosporioides
	SCCO	Scco-Scco		Scco-Clcl		Scco-Myro		Scco-Pasp		Scco-Mico		Scco-Pema		Scco-Fure		Scco-Pheu		Scco-Fuox		Scco-Cucl		Scco-Culu
CACO	15.2	14	15.4	16.6	13.6	11.6	26.4	14.6	17.6	13.6	18.2	15.2	21.6	15	30	15.4	18.2	14.4	29.4	16.2	15.4	16.4	22
			-1.31579		26.087		9.58904		-27.5362		13.3333		27.5168		41.6342		34.058		28.2927		60.1036		49.0741	260.837	Scolecobasidium constrictum
	MYRO	Myro-Myro		Myro-Clcl		Myro-Scco		Myro-Pasp		Myro-Mico		Myro-Pema		Myro-Fure		Myro-Pheu		Myro-Fuox		Myro-Cucl		Myro-Culu
CACO	29.2	18	17.2	29.4	13.6	26.4	11.6	23.4	16.6	20.2	13	25	10.4	21	20.2	23.2	13.2	22.2	17.4	24.2	12.6	23.4	11.4
			41.0959		26.087		23.6842		-20.2899		38.0952		65.1007		60.7004		52.1739		57.561		67.3575		73.6111	485.177	Myrotecium roridum
	PASP	Pasp-Pasp		Pasp-Clcl		Pasp-Scco		Pasp-Myro		Pasp-Mico		Pasp-Pema		Pasp-Fure		Pasp-Pheu		Pasp-Fuox		Pasp-Cucl		Pasp-Culu
CACO	13.8	15.6	15	19	14.8	17.6	14.6	16.6	23.4	12	20	10.4	21.8	12.2	34	12.6	23.4	10.2	36.8	12.2	20.2	13	22.6
			-8.69565		19.5652		3.94737		19.863		4.7619		26.8456		33.8521		15.2174		10.2439		47.6684		47.6852	220.955	Hyphomycete 1
	MICO	Mico-Mico		Mico-Clcl		Mico-Scco		Mico-Myro		Mico-Pasp		Mico-Pema		Mico-Fure		Mico-Pheu		Mico-Fuox		Mico-Cucl		Mico-Culu
CACO	21	17	16	15.8	15.6	18.2	13.6	13	20.2	20	12	17.4	17.8	16.8	33.2	16.8	15.6	19.2	25	18.8	15.2	18.8	21.2
			23.8095		15.2174		10.5263		30.8219		13.0435		40.2685		35.4086		43.4783		39.0244		60.6218		50.9259	363.146	Paraconiothyrium sp.
	PEMA	Pema-Pema		Pema-Clcl		Pema-Scco		Pema-Myro		Pema-Pasp		Pema-Mico		Pema-Fure		Pema-Pheu		Pema-Fuox		Pema-Cucl		Pema-Culu
CACO	29.8	16.4	16.8	17.6	16.8	21.6	15.2	10.4	25	21.8	10.4	17.8	17.4	15.4	32.2	18.2	17.2	16	20.4	18.4	17.4	16.2	20.2
			43.6242		8.69565		0		14.3836		24.6377		17.1429		37.3541		37.6812		50.2439		54.9223		53.2407	341.926	Pestalotiopsis maculans
	FURE	Fure-Fure		Fure-Clcl		Fure-Scco		Fure-Myro		Fure-Pasp		Fure-Mico		Fure-Pema		Fure-Pheu		Fure-Fuox		Fure-Cucl		Fure-Culu
CACO	51.4	17.2	16.8	43	14.8	30	15	20.2	21	34	12.2	33.2	16.8	32.2	15.4	30.8	14	16.4	18.2	29.6	16	18	16
			67.3152		19.5652		1.31579		28.0822		11.5942		20		48.3221		49.2754		55.6098		58.5492		62.963	422.592	Fusarium redolens
	PHEU	Pheu-Pheu		Pheu-Clcl		Pheu-Scco		Pheu-Myro		Pheu-Pasp		Pheu-Mico		Pheu-Pema		Pheu-Fure		Pheu-Fuox		Pheu-Cucl		Pheu-Culu
CACO	27.6	16.8	16.6	22.4	17.2	18.2	15.4	13.2	23.2	23.4	12.6	15.6	16.8	17.2	18.2	14	30.8	14.8	29.8	16.6	16.6	15.2	26
			39.8551		6.52174		-1.31579		20.5479		8.69565		20		38.9262		40.0778		27.3171		56.9948		39.8148	297.435	Phoma eupyrena
	FUOX	Fuox-Fuox		Fuox-Clcl		Fuox-Scco		Fuox-Myro		Fuox-Pasp		Fuox-Mico		Fuox-Pema		Fuox-Fure		Fuox-Pheu		Fuox-Cucl		Fuox-Culu
CACO	41	15.6	15.6	37.4	17	29.4	14.4	17.4	22.2	36.8	10.2	25	19.2	20.4	16	18.2	16.4	29.8	14.8	16.4	15.8	21	15.6
			61.9512		7.6087		5.26316		23.9726		26.087		8.57143		46.3087		68.0934		46.3768		59.0674		63.8889	417.189	Fusarium oxysporum
	CUCL	Cucl-Cucl		Cucl-Clcl		Cucl-Scco		Cucl-Myro		Cucl-Pasp		Cucl-Mico		Cucl-Pema		Cucl-Fure		Cucl-Pheu		Cucl-Fuox		Cucl-Culu
CACO	38.6	16.8	16.6	17.4	14.6	15.4	16.2	12.6	24.2	20.2	12.2	15.2	18.8	17.4	18.4	16	29.6	16.6	16.6	15.8	16.4	15.4	22
			56.9948		20.6522		-6.57895		17.1233		11.5942		10.4762		38.255		42.4125		39.8551		60		49.0741	339.858	Curvularia clavata
	CULU	Culu-Culu		Culu-Clcl		Culu-Scco		Culu-Myro		Culu-Pasp		Culu-Mico		Culu-Pema		Culu-Fure		Culu-Pheu		Fuox-Culu		Culu-Cucl
CACO	43.2	16.6	17.2	25.6	17.4	22	16.4	11.4	23.4	22.6	13	21.2	18.8	20.2	16.2	16	18	26	15.2	15.6	21	22	15.4
			60.1852		5.43478		-7.89474		19.863		5.7971		10.4762		45.6376		64.9805		44.9275		48.7805		60.1036	358.291	Curvularia lunata
