# Supplementary material for: Interactions between abundant fungal species influence the fungal community assemblage on limestone
Source: PLoS One. 2017 Dec 6;12(12):e0188443. doi: 10.1371/journal.pone.0188443 (PMC5718416; doi:10.1371/journal.pone.0188443)
Supplement: S3 Data — (XLSX) [file pone.0188443.s005.xlsx]

## Sheet: Hoja3
Cladosporium cladosporioides	Control	Clcl	Cucl	Culu	Fuox	Fure	Hyph	Myro	Para	Pema	Pheu	Scco
1	18	15	16	18	16	18	16	12	15	16	16	16
2	17	14	17	17	16	15	16	15	14	17	17	16
3	18	13	16	16	16	17	15	14	15	17	17	15
4	18	13	16	17	15	21	15	14	15	16	16	15
5	16	13	17	16	16	17	16	13	15	17	17	16
MEA	17.4	13.6	16.4	16.8	15.8	17.6	15.6	13.6	14.8	16.6	16.6	15.6
	0.894427	0.894427	0.547723	0.83666	0.447214	2.19089	0.547723	1.14018	0.447214	0.547723	0.547723	0.547723
1	20	12	15	17	17	15	15	12	15	16	18	14
2	18	13	15	18	17	13	15	14	16	18	16	13
3	18	13	17	17	17	16	15	13	15	17	17	14
4	18	12	12	17	17	16	15	15	17	16	17	13
5	18	11.5	14	18	17	14	14	14	15	17	18	14
CACO	18.4	12.3	14.6	17.4	17	14.8	14.8	13.6	15.6	16.8	17.2	13.6
	0.894427	0.67082	1.81659	0.547723	0	1.30384	0.447214	1.14018	0.894427	0.83666	0.83666	0.547723
Scolecobasidium constrictum	Control	Clcl	Cucl	Culu	Fuox	Fure	Hyph	Myro	Para	Pema	Pheu	Scco
1	18	16	14	15	18	16	20	15	13	15	16	16
2	19	15	15	16	15	15	19	14	14	15	17	16
3	18	15	16	18	17	15	18	13	15	15	18	18
4	19	16	16	17	16	15	19	12	14	16	17	17
5	19	18	14	16	16	16	20	13	13	16	17	16
MEA	18.6	16	15	16.4	16.4	15.4	19.2	13.4	13.8	15.4	17	16.6
	0.547723	1.22474	1	1.14018	1.14018	0.547723	0.83666	1.14018	0.83666	0.547723	0.707107	0.894427
1	14	16	12	19	15	15	13	11	13	15	15	13
2	15	16	16	15	14	15	13	11	13	15	16	14
3	15	17	18	13	16	13	14	11	13	15	15	14
4	16	17	17	17	13	15	16	12	14	15	14	14
5	16	17	18	18	14	17	17	13	15	16	17	15
CACO	15.2	16.6	16.2	16.4	14.4	15	14.6	11.6	13.6	15.2	15.4	14
	0.83666	0.547723	2.48998	2.40832	1.14018	1.41421	1.81659	0.894427	0.894427	0.447214	1.14018	0.707107
Myrothecium roridum	Control	Clcl	Cucl	Culu	Fuox	Fure	Hyph	Myro	Para	Pema	Pheu	Scco
1	30	26	26	30	24	25	35	20	19	33	26	22
2	33	27	30	27	23	25	30	17	20	26	24	25
3	33	30	27	21	23	25	33	18	20	29	25	35
4	35	30	27	26	23	25	32	17	20	30	26	27
5	34	27	26	29	24	25	32	19	17	28	26	25
MEA	33	28	27.2	26.6	23.4	25	32.4	18.2	19.2	29.2	25.4	26.8
	1.87083	1.87083	1.64317	3.50714	0.547723	0	1.81659	1.30384	1.30384	2.58844	0.894427	4.91935
1	30	29	25	22	23	23	25	18	21	26	22	27
2	29	30	25	24	21	18	25	16	19	23	25	28
3	30	29	24	25	21	20	23	19	19	25	21	25
4	28	29	24	23	22	23	22	20	21	27	23	26
5	29	30	23	23	24	21	22	17	21	24	25	26
CACO	29.2	29.4	24.2	23.4	22.2	21	23.4	18	20.2	25	23.2	26.4
	0.83666	0.547723	0.83666	1.14018	1.30384	2.12132	1.51658	1.58114	1.09545	1.58114	1.78885	1.14018
Hyphomyceto 1	Control	Clcl	Cucl	Culu	Fuox	Fure	Hyph	Myro	Para	Pema	Pheu	Scco
1	15	15	15	17	18	13	16	8	13	11	14	14
2	14	15	14	16	13	12	17	8	11	14	13	19
3	16	16	15	17	14	13	16	12	12	12	16	20
4	15	14	16	16	15	13	18	8	12	15	17	16
5	16	15	16	15	15	12	18	7	12	13	15	14
MEAC	15.2	15	15.2	16.2	15	12.6	17	8.6	12	13	15	16.6
	0.83666	0.707107	0.83666	0.83666	1.87083	0.547723	1	1.94936	0.707107	1.58114	1.58114	2.79285
1	13	18	13	12	11	11	12	16	15	9	11	17
2	13	21	12	13	11	12	18	17	12	11	12	16
3	15	23	12	15	11	12	17	19	11	11	12	20
4	14	15	12	12	8	12	17	15	10	11	15	17
5	14	18	12	13	10	14	14	16	12	10	13	18
CACO	13.8	19	12.2	13	10.2	12.2	15.6	16.6	12	10.4	12.6	17.6
	0.83666	3.08221	0.447214	1.22474	1.30384	1.09545	2.50998	1.51658	1.87083	0.894427	1.51658	1.51658
Paraconiothyrium sp.	Control	Clcl	Cucl	Culu	Fuox	Fure	Hyph	Myro	Para	Pema	Pheu	Scco
1	40	34	30	28	31	26	22	16	19	26	33	33
2	41	35	27	30	35	27	23	14	17	28	34	35
3	40	35	27	28	30	25	25	16	19	27	35	32
4	43	36	27	30	28	25	25	15	17	26	32	33
5	43	35	28	29	34	25	23	17	17	27	32	30
MEAC	41.4	35	27.8	29	31.6	25.6	23.6	15.6	17.8	26.8	33.2	32.6
	1.51658	0.707107	1.30384	1	2.88097	0.894427	1.34164	1.14018	1.09545	0.83666	1.30384	1.81659
1	19	17	20	16	20	16	20	12	17	19	17	16
2	22	15	21	20	17	16	17	13	18	15	17	18
3	20	14	19	19	17	18	20	13	19	15	17	20
4	23	17	17	19	21	17	21	13	15	20	17	19
5	21	16	17	20	21	17	22	14	16	18	16	18
CACO	21	15.8	18.8	18.8	19.2	16.8	20	13	17	17.4	16.8	18.2
	1.58114	1.30384	1.78885	1.64317	2.04939	0.83666	1.87083	0.707107	1.58114	2.30217	0.447214	1.48324
Pestalotiopsis maculans	Control	Clcl	Cucl	Culu	Fuox	Fure	Hyph	Myro	Para	Pema	Pheu	Scco
1	37	30	19	30	18	15	36	13	8	18	33	34
2	35	33	23	20	23	15	32	11	8	17	33	29
3	39	35	27	21	18	13	35	10	8	17	30	33
4	38	31	23	27	18	15	35	9	7	18	32	31
5	38	33	19	32	17	15	34	11	10	18	30	32
MEAC	37.4	32.4	22.2	26	18.8	14.6	34.4	10.8	8.2	17.6	31.6	31.8
	1.51658	1.94936	3.34664	5.33854	2.38747	0.894427	1.51658	1.48324	1.09545	0.547723	1.51658	1.92354
1	30	16	18	16	18	15	22	10	18	16	21	21
2	30	17	17	16	15	15	22	11	17	16	19	21
3	30	18	18	15	15	16	22	11	22	16	18	23
4	29	17	19	17	17	15	21	9	15	17	16	21
5	30	20	20	17	15	16	22	11	17	17	17	22
CACO	29.8	17.6	18.4	16.2	16	15.4	21.8	10.4	17.8	16.4	18.2	21.6
	0.447214	1.51658	1.14018	0.83666	1.41421	0.547723	0.447214	0.894427	2.58844	0.547723	1.92354	0.894427
Fusarium redolens	Control	Clcl	Cucl	Culu	Fuox	Fure	Hyph	Myro	Para	Pema	Pheu	Scco
1	60	60	35	33	43	16	52	40	28	40	55	55
2	61	61	35	40	46	16	55	35	25	42	55	55
3	58	60	38	35	47	16	53	36	25	39	55	55
4	60	62	35	30	50	16	55	30	30	47	55	55
5	60	60	37	32	44	16	53	30	24	40	55	55
MEAC	59.8	60.6	36	34	46	16	53.6	34.2	26.4	41.6	55	55
	1.09545	0.894427	1.41421	3.80789	2.73861	0	1.34164	4.26615	2.50998	3.20936	0	0
1	53	42	30	19	15	17	35	22	35	33	30	32
2	54	43	28	18	15	19	36	20	27	32	30	30
3	50	42	30	18	17	17	32	20	35	33	34	27
4	48	45	30	18	18	17	37	18	37	31	30	31
5	52	43	30	17	17	16	30	21	32	32	30	30
CACO	51.4	43	29.6	18	16.4	17.2	34	20.2	33.2	32.2	30.8	30
	2.40832	1.22474	0.894427	0.707107	1.34164	1.09545	2.91548	1.48324	3.89872	0.83666	1.78885	1.87083
Phoma eupyrena	Control	Clcl	Cucl	Culu	Fuox	Fure	Hyph	Myro	Para	Pema	Pheu	Scco
1	24	23	14	14	18	12	20	17	9	17	15	14
2	23	24	11	14	16	13	20	12	11	17	16	13
3	22	27	16	13	18	12	20	18	11	20	15	12
4	25	23	14	15	18	14	19	17	10	17	16	12
5	25	25	17	16	21	12	20	11	10	20	15	14
MEAC	23.8	24.4	14.4	14.4	18.2	12.6	19.8	15	10.2	18.2	15.4	13
	1.30384	1.67332	2.30217	1.14018	1.78885	0.894427	0.447214	3.24037	0.83666	1.64317	0.547723	1
1	28	22	17	17	15	14	20	11	14	20	16	20
2	29	26	16	15	15	13	27	12	17	16	17	18
3	27	22	16	14	15	14	24	13	16	16	17	21
4	27	19	17	15	15	15	21	16	15	17	18	16
5	27	23	17	15	14	14	25	14	16	17	16	16
CACO	27.6	22.4	16.6	15.2	14.8	14	23.4	13.2	15.6	17.2	16.8	18.2
	0.894427	2.50998	0.547723	1.09545	0.447214	0.707107	2.88097	1.92354	1.14018	1.64317	0.83666	2.28035
Fusarium oxysporum	Control	Clcl	Cucl	Culu	Fuox	Fure	Hyph	Myro	Para	Pema	Pheu	Scco
1	32	21	18	14	15	15	23	12	11	20	17	17
2	26	23	17	13	20	10	22	13	16	18	21	18
3	25	21	16	13	17	10	20	14	15	14	19	18
4	25	21	17	15	20	10	23	11	8	16	18	15
5	27	22	17	15	16	10	26	16	11	15	17	15
MEAC	27	21.6	17	14	17.6	11	22.8	13.2	12.2	16.6	18.4	16.6
	2.91548	0.894427	0.707107	1	2.30217	2.23607	2.16795	1.92354	3.27109	2.40832	1.67332	1.51658
1	42	35	16	23	16	20	30	15	15	24	30	31
2	52	37	17	21	15	18	35	14	25	18	35	26
3	35	35	17	22	15	18	43	18	28	16	29	30
4	31	41	16	17	16	18	42	20	25	27	31	30
5	45	39	16	22	16	17	34	20	32	17	24	30
CACO	41	37.4	16.4	21	15.6	18.2	36.8	17.4	25	20.4	29.8	29.4
	8.27647	2.60768	0.547723	2.34521	0.547723	1.09545	5.54076	2.79285	6.2849	4.82701	3.96232	1.94936
Curvularia clavata	Control	Clcl	Cucl	Culu	Fuox	Fure	Hyph	Myro	Para	Pema	Pheu	Scco
1	54	38	18	18	20	15	30	18	15	16	30	34
2	55	38	16	17	16	14	40	18	10	22	40	33
3	53	35	20	17	18	18	43	20	13	18	36	35
4	52	36	17	17	17	15	46	18	12	22	39	33
5	52	37	18	17	18	13	37	17	13	21	37	31
MEAC	53.2	36.8	17.8	17.2	17.8	15	39.2	18.2	12.6	19.8	36.4	33.2
	1.30384	1.30384	1.48324	0.447214	1.48324	1.87083	6.14003	1.09545	1.81659	2.68328	3.91152	1.48324
1	38	16	18	18	18	15	23	16	13	18	17	16
2	42	18	16	18	16	15	21	11	13	17	16	13
3	40	18	15	13	15	20	20	12	15	17	16	18
4	35	18	17	13	14	15	21	13	17	18	16	16
5	38	17	18	15	16	15	16	11	18	17	18	14
CACO	38.6	17.4	16.8	15.4	15.8	16	20.2	12.6	15.2	17.4	16.6	15.4
	2.60768	0.894427	1.30384	2.50998	1.48324	2.23607	2.58844	2.07364	2.28035	0.547723	0.894427	1.94936
Curuvlaria lunata	Control	Clcl	Cucl	Culu	Fuox	Fure	Hyph	Myro	Para	Pema	Pheu	Scco
1	57	28	18	19	27	12	30	16	8	23	38	34
2	50	25	16	18	26	13	35	13	15	22	34	33
3	48	27	16	18	25	15	22	15	12	18	36	34
4	54	26	17	20	26	13	36	18	15	22	43	33
5	56	27	17	19	26	14	28	12	18	28	41	32
MEAC	53	26.6	16.8	18.8	26	13.4	30.2	14.8	13.6	22.6	38.4	33.2
	3.87298	1.14018	0.83666	0.83666	0.707107	1.14018	5.6745	2.38747	3.78153	3.57771	3.64692	0.83666
1	41	26	20	18	16	16	25	16	20	20	25	20
2	44	24	24	17	15	16	27	11	24	18	32	23
3	43	27	20	16	18	17	17	10	18	23	27	22
4	44	26	24	18	15	16	24	10	24	22	26	22
5	44	25	22	17	14	15	20	10	20	18	20	23
CACO	43.2	25.6	22	17.2	15.6	16	22.6	11.4	21.2	20.2	26	22
	1.30384	1.14018	2	0.83666	1.51658	0.707107	4.03733	2.60768	2.68328	2.28035	4.30116	1.22474

## Sheet: Hoja4
Cladosporium cladosporioides	Control	Clcl	Cucl	Culu	Fuox	Fure	Hyph	Myro	Para	Pema	Pheu	Scco
1	18	15	16	18	16	18	16	12	15	16	16	16
2	17	14	17	17	16	15	16	15	14	17	17	16
3	18	13	16	16	16	17	15	14	15	17	17	15
4	18	13	16	17	15	21	15	14	15	16	16	15
5	16	13	17	16	16	17	16	13	15	17	17	16
MEA	17.4	13.6	16.4	16.8	15.8	17.6	15.6	13.6	14.8	16.6	16.6	15.6
	0.894427	0.894427	0.547723	0.83666	0.447214	2.19089	0.547723	1.14018	0.447214	0.547723	0.547723	0.547723
1	20	12	15	17	17	15	15	12	15	16	18	14
2	18	13	15	18	17	13	15	14	16	18	16	13
3	18	13	17	17	17	16	15	13	15	17	17	14
4	18	12	12	17	17	16	15	15	17	16	17	13
5	18	11.5	14	18	17	14	14	14	15	17	18	14
CACO	18.4	12.3	14.6	17.4	17	14.8	14.8	13.6	15.6	16.8	17.2	13.6
	0.894427	0.67082	1.81659	0.547723	0	1.30384	0.447214	1.14018	0.894427	0.83666	0.83666	0.547723
Scolecobasidium constrictum	Control	Clcl	Cucl	Culu	Fuox	Fure	Hyph	Myro	Para	Pema	Pheu	Scco
1	18	16	14	15	18	16	20	15	13	15	16	16
2	19	15	15	16	15	15	19	14	14	15	17	16
3	18	15	16	18	17	15	18	13	15	15	18	18
4	19	16	16	17	16	15	19	12	14	16	17	17
5	19	18	14	16	16	16	20	13	13	16	17	16
MEA	18.6	16	15	16.4	16.4	15.4	19.2	13.4	13.8	15.4	17	16.6
	0.547723	1.22474	1	1.14018	1.14018	0.547723	0.83666	1.14018	0.83666	0.547723	0.707107	0.894427
1	14	16	12	19	15	15	13	11	13	15	15	13
2	15	16	16	15	14	15	13	11	13	15	16	14
3	15	17	18	13	16	13	14	11	13	15	15	14
4	16	17	17	17	13	15	16	12	14	15	14	14
5	16	17	18	18	14	17	17	13	15	16	17	15
CACO	15.2	16.6	16.2	16.4	14.4	15	14.6	11.6	13.6	15.2	15.4	14
	0.83666	0.547723	2.48998	2.40832	1.14018	1.41421	1.81659	0.894427	0.894427	0.447214	1.14018	0.707107
Myrothecium roridum	Control	Clcl	Cucl	Culu	Fuox	Fure	Hyph	Myro	Para	Pema	Pheu	Scco
1	30	26	26	30	24	25	35	20	19	33	26	22
2	33	27	30	27	23	25	30	17	20	26	24	25
3	33	30	27	21	23	25	33	18	20	29	25	35
4	35	30	27	26	23	25	32	17	20	30	26	27
5	34	27	26	29	24	25	32	19	17	28	26	25
MEA	33	28	27.2	26.6	23.4	25	32.4	18.2	19.2	29.2	25.4	26.8
	1.87083	1.87083	1.64317	3.50714	0.547723	0	1.81659	1.30384	1.30384	2.58844	0.894427	4.91935
1	30	29	25	22	23	23	25	18	21	26	22	27
2	29	30	25	24	21	18	25	16	19	23	25	28
3	30	29	24	25	21	20	23	19	19	25	21	25
4	28	29	24	23	22	23	22	20	21	27	23	26
5	29	30	23	23	24	21	22	17	21	24	25	26
CACO	29.2	29.4	24.2	23.4	22.2	21	23.4	18	20.2	25	23.2	26.4
	0.83666	0.547723	0.83666	1.14018	1.30384	2.12132	1.51658	1.58114	1.09545	1.58114	1.78885	1.14018
Hyphomyceto 1	Control	Clcl	Cucl	Culu	Fuox	Fure	Hyph	Myro	Para	Pema	Pheu	Scco
1	15	15	15	17	18	13	16	8	13	11	14	14
2	14	15	14	16	13	12	17	8	11	14	13	19
3	16	16	15	17	14	13	16	12	12	12	16	20
4	15	14	16	16	15	13	18	8	12	15	17	16
5	16	15	16	15	15	12	18	7	12	13	15	14
MEAC	15.2	15	15.2	16.2	15	12.6	17	8.6	12	13	15	16.6
	0.83666	0.707107	0.83666	0.83666	1.87083	0.547723	1	1.94936	0.707107	1.58114	1.58114	2.79285
1	13	18	13	12	11	11	12	16	15	9	11	17
2	13	21	12	13	11	12	18	17	12	11	12	16
3	15	23	12	15	11	12	17	19	11	11	12	20
4	14	15	12	12	8	12	17	15	10	11	15	17
5	14	18	12	13	10	14	14	16	12	10	13	18
CACO	13.8	19	12.2	13	10.2	12.2	15.6	16.6	12	10.4	12.6	17.6
	0.83666	3.08221	0.447214	1.22474	1.30384	1.09545	2.50998	1.51658	1.87083	0.894427	1.51658	1.51658
Paraconiothyrium sp.	Control	Clcl	Cucl	Culu	Fuox	Fure	Hyph	Myro	Para	Pema	Pheu	Scco
1	40	34	30	28	31	26	22	16	19	26	33	33
2	41	35	27	30	35	27	23	14	17	28	34	35
3	40	35	27	28	30	25	25	16	19	27	35	32
4	43	36	27	30	28	25	25	15	17	26	32	33
5	43	35	28	29	34	25	23	17	17	27	32	30
MEAC	41.4	35	27.8	29	31.6	25.6	23.6	15.6	17.8	26.8	33.2	32.6
	1.51658	0.707107	1.30384	1	2.88097	0.894427	1.34164	1.14018	1.09545	0.83666	1.30384	1.81659
1	19	17	20	16	20	16	20	12	17	19	17	16
2	22	15	21	20	17	16	17	13	18	15	17	18
3	20	14	19	19	17	18	20	13	19	15	17	20
4	23	17	17	19	21	17	21	13	15	20	17	19
5	21	16	17	20	21	17	22	14	16	18	16	18
CACO	21	15.8	18.8	18.8	19.2	16.8	20	13	17	17.4	16.8	18.2
	1.58114	1.30384	1.78885	1.64317	2.04939	0.83666	1.87083	0.707107	1.58114	2.30217	0.447214	1.48324
Pestalotiopsis maculans	Control	Clcl	Cucl	Culu	Fuox	Fure	Hyph	Myro	Para	Pema	Pheu	Scco
1	37	30	19	30	18	15	36	13	8	18	33	34
2	35	33	23	20	23	15	32	11	8	17	33	29
3	39	35	27	21	18	13	35	10	8	17	30	33
4	38	31	23	27	18	15	35	9	7	18	32	31
5	38	33	19	32	17	15	34	11	10	18	30	32
MEAC	37.4	32.4	22.2	26	18.8	14.6	34.4	10.8	8.2	17.6	31.6	31.8
	1.51658	1.94936	3.34664	5.33854	2.38747	0.894427	1.51658	1.48324	1.09545	0.547723	1.51658	1.92354
1	30	16	18	16	18	15	22	10	18	16	21	21
2	30	17	17	16	15	15	22	11	17	16	19	21
3	30	18	18	15	15	16	22	11	22	16	18	23
4	29	17	19	17	17	15	21	9	15	17	16	21
5	30	20	20	17	15	16	22	11	17	17	17	22
CACO	29.8	17.6	18.4	16.2	16	15.4	21.8	10.4	17.8	16.4	18.2	21.6
	0.447214	1.51658	1.14018	0.83666	1.41421	0.547723	0.447214	0.894427	2.58844	0.547723	1.92354	0.894427
Fusarium redolens	Control	Fure	Clcl	Scco	Myro	Hyph	Para	Pema	Pheu	Fuox	Cucl	Culu
1	60	16	60	55	40	52	28	40	55	43	35	33
2	61	16	61	55	35	55	25	42	55	46	35	40
3	58	16	60	55	36	53	25	39	55	47	38	35
4	60	16	62	55	30	55	30	47	55	50	35	30
5	60	16	60	55	30	53	24	40	55	44	37	32
MEAC	59.8	16	60.6	55	34.2	53.6	26.4	41.6	55	46	36	34
	1.09545	0	0.894427	0	4.26615	1.34164	2.50998	3.20936	0	2.73861	1.41421	3.80789
1	53	17	42	32	22	35	35	33	30	15	30	19
2	54	19	43	30	20	36	27	32	30	15	28	18
3	50	17	42	27	20	32	35	33	34	17	30	18
4	48	17	45	31	18	37	37	31	30	18	30	18
5	52	16	43	30	21	30	32	32	30	17	30	17
CACO	51.4	17.2	43	30	20.2	34	33.2	32.2	30.8	16.4	29.6	18
	2.40832	1.09545	1.22474	1.87083	1.48324	2.91548	3.89872	0.83666	1.78885	1.34164	0.894427	0.707107
Phoma eupyrena	Control	Clcl	Cucl	Culu	Fuox	Fure	Hyph	Myro	Para	Pema	Pheu	Scco
1	24	23	14	14	18	12	20	17	9	17	15	14
2	23	24	11	14	16	13	20	12	11	17	16	13
3	22	27	16	13	18	12	20	18	11	20	15	12
4	25	23	14	15	18	14	19	17	10	17	16	12
5	25	25	17	16	21	12	20	11	10	20	15	14
MEAC	23.8	24.4	14.4	14.4	18.2	12.6	19.8	15	10.2	18.2	15.4	13
	1.30384	1.67332	2.30217	1.14018	1.78885	0.894427	0.447214	3.24037	0.83666	1.64317	0.547723	1
1	28	22	17	17	15	14	20	11	14	20	16	20
2	29	26	16	15	15	13	27	12	17	16	17	18
3	27	22	16	14	15	14	24	13	16	16	17	21
4	27	19	17	15	15	15	21	16	15	17	18	16
5	27	23	17	15	14	14	25	14	16	17	16	16
CACO	27.6	22.4	16.6	15.2	14.8	14	23.4	13.2	15.6	17.2	16.8	18.2
	0.894427	2.50998	0.547723	1.09545	0.447214	0.707107	2.88097	1.92354	1.14018	1.64317	0.83666	2.28035
Fusarium oxysporum	Control	Fuox	Clcl	Scco	Myro	Hyph	Para	Pema	Fure	Pheu	Cucl	Culu
1	32	15	21	17	12	23	11	20	15	17	18	14
2	26	20	23	18	13	22	16	18	10	21	17	13
3	25	17	21	18	14	20	15	14	10	19	16	13
4	25	20	21	15	11	23	8	16	10	18	17	15
5	27	16	22	15	16	26	11	15	10	17	17	15
MEAC	27	17.6	21.6	16.6	13.2	22.8	12.2	16.6	11	18.4	17	14
	2.91548	2.30217	0.894427	1.51658	1.92354	2.16795	3.27109	2.40832	2.23607	1.67332	0.707107	1
1	42	16	35	31	15	30	15	24	20	30	16	23
2	52	15	37	26	14	35	25	18	18	35	17	21
3	35	15	35	30	18	43	28	16	18	29	17	22
4	31	16	41	30	20	42	25	27	18	31	16	17
5	45	16	39	30	20	34	32	17	17	24	16	22
CACO	41	15.6	37.4	29.4	17.4	36.8	25	20.4	18.2	29.8	16.4	21
	8.27647	0.547723	2.60768	1.94936	2.79285	5.54076	6.2849	4.82701	1.09545	3.96232	0.547723	2.34521
Curvularia clavata	Control	Clcl	Cucl	Culu	Fuox	Fure	Hyph	Myro	Para	Pema	Pheu	Scco
1	54	38	18	18	20	15	30	18	15	16	30	34
2	55	38	16	17	16	14	40	18	10	22	40	33
3	53	35	20	17	18	18	43	20	13	18	36	35
4	52	36	17	17	17	15	46	18	12	22	39	33
5	52	37	18	17	18	13	37	17	13	21	37	31
MEAC	53.2	36.8	17.8	17.2	17.8	15	39.2	18.2	12.6	19.8	36.4	33.2
	1.30384	1.30384	1.48324	0.447214	1.48324	1.87083	6.14003	1.09545	1.81659	2.68328	3.91152	1.48324
1	38	16	18	18	18	15	23	16	13	18	17	16
2	42	18	16	18	16	15	21	11	13	17	16	13
3	40	18	15	13	15	20	20	12	15	17	16	18
4	35	18	17	13	14	15	21	13	17	18	16	16
5	38	17	18	15	16	15	16	11	18	17	18	14
CACO	38.6	17.4	16.8	15.4	15.8	16	20.2	12.6	15.2	17.4	16.6	15.4
	2.60768	0.894427	1.30384	2.50998	1.48324	2.23607	2.58844	2.07364	2.28035	0.547723	0.894427	1.94936
Curuvlaria lunata	Control	Clcl	Cucl	Culu	Fuox	Fure	Hyph	Myro	Para	Pema	Pheu	Scco
1	57	28	18	19	27	12	30	16	8	23	38	34
2	50	25	16	18	26	13	35	13	15	22	34	33
3	48	27	16	18	25	15	22	15	12	18	36	34
4	54	26	17	20	26	13	36	18	15	22	43	33
5	56	27	17	19	26	14	28	12	18	28	41	32
MEAC	53	26.6	16.8	18.8	26	13.4	30.2	14.8	13.6	22.6	38.4	33.2
	3.87298	1.14018	0.83666	0.83666	0.707107	1.14018	5.6745	2.38747	3.78153	3.57771	3.64692	0.83666
1	41	26	20	18	16	16	25	16	20	20	25	20
2	44	24	24	17	15	16	27	11	24	18	32	23
3	43	27	20	16	18	17	17	10	18	23	27	22
4	44	26	24	18	15	16	24	10	24	22	26	22
5	44	25	22	17	14	15	20	10	20	18	20	23
CACO	43.2	25.6	22	17.2	15.6	16	22.6	11.4	21.2	20.2	26	22
	1.30384	1.14018	2	0.83666	1.51658	0.707107	4.03733	2.60768	2.68328	2.28035	4.30116	1.22474

## Sheet: CLCL
Cladosporium cladosporioides	MEAC	CACO	Cladosporium cladosporioides	Control	Clcl	Cucl	Culu	Fuox	Fure	Hyph	Myro	Para	Pema	Pheu	Scco
Control	18	20	MEA	17.4	13.6	16.4	16.8	15.8	17.6	15.6	13.6	14.8	16.6	16.6	15.6
Control	17	18	CACO	18.4	12.3	14.6	17.4	17	14.8	14.8	13.6	15.6	16.8	17.2	13.6
Control	18	18	MEA	0.894427	0.894427	0.547723	0.83666	0.447214	2.19089	0.547723	1.14018	0.447214	0.547723	0.547723	0.547723
Control	18	18	CACO	0.894427	0.67082	1.81659	0.547723	0	1.30384	0.447214	1.14018	0.894427	0.83666	0.83666	0.547723
Control	16	18		a	b	c	d	e
Clcl	15	12
Clcl	14	13
Clcl	13	13
Clcl	13	12
Clcl	13	11.5
Cucl	16	15			Resultados para: Hoja de trabajo 3
Cucl	17	15
Cucl	16	17			Prueba de varianzas iguales: MEAC vs. Cladosporium cladosporioides
Cucl	16	12
Cucl	17	14			Método
Culu	18	17
Culu	17	18			Hipótesis nula Todas las varianzas son iguales
Culu	16	17			Hipótesis alterna Por lo menos una varianza es diferente
Culu	17	17			Nivel de significancia α = 0.05
Culu	16	18
Fuox	16	17
Fuox	16	17			Intervalos de confianza de Bonferroni de 95% para desviaciones estándar
Fuox	16	17
Fuox	15	17			Cladosporium
Fuox	16	17			cladosporioides N Desv.Est. IC
Fure	18	15			Clcl 5 0.89443 (0.155761, 12.0298)
Fure	15	13			Control 5 0.89443 (0.155761, 12.0298)
Fure	17	16			Cucl 5 0.54772 (0.192921, 3.6422)
Fure	21	16			Culu 5 0.83666 (0.170172, 9.6346)
Fure	17	14			Fuox 5 0.44721 (0.040294, 11.6256)
Hyph	16	15			Fure 5 2.19089 (0.305982, 36.7426)
Hyph	16	15			Hyph 5 0.54772 (0.192921, 3.6422)
Hyph	15	15			Myro 5 1.14018 (0.215273, 14.1442)
Hyph	15	15			Para 5 0.44721 (0.040294, 11.6256)
Hyph	16	14			Pema 5 0.54772 (0.192921, 3.6422)
Myro	12	12			Pheu 5 0.54772 (0.192921, 3.6422)
Myro	15	14			Scco 5 0.54772 (0.192921, 3.6422)
Myro	14	13
Myro	14	15			Nivel de confianza individual = 99.5833%
Myro	13	14
Para	15	15
Para	14	16			Pruebas
Para	15	15
Para	15	17			Estadística
Para	15	15			Método de prueba Valor p
Pema	16	16			Comparaciones múltiples — 0.550
Pema	17	18			Levene 0.86 0.587
Pema	17	17
Pema	16	16
Pema	17	17			Prueba de varianzas iguales: MEAC vs. Cladosporium cladosporioides
Pheu	16	18
Pheu	17	16
Pheu	17	17			ANOVA unidireccional: MEAC vs. Cladosporium cladosporioides
Pheu	16	17
Pheu	17	18			* NOTA * No es posible dibujar la gráfica de intervalo para el procedimiento de Tukey. Las
Scco	16	14			gráficas de intervalo para las comparaciones son ilegibles con más de 45 intervalos.
Scco	16	13
Scco	15	14
Scco	15	13			Método
Scco	16	14
					Hipótesis nula Todas las medias son iguales
					Hipótesis alterna Por lo menos una media es diferente
					Nivel de significancia α = 0.05
					Se presupuso igualdad de varianzas para el análisis.
					Información del factor
					Factor Niveles Valores
					Cladosporium cladosporioides 12 Clcl, Control, Cucl, Culu, Fuox, Fure, Hyph, Myro,
					Para, Pema, Pheu, Scco
					Análisis de Varianza
					Fuente GL SC Ajust. MC Ajust. Valor F Valor p
					Cladosporium cladosporioides 11 95.73 8.7030 10.14 0.000
					Error 48 41.20 0.8583
					Total 59 136.93
					Resumen del modelo
					R-cuad. R-cuad.
					S R-cuad. (ajustado) (pred)
					0.926463 69.91% 63.02% 52.99%
					Medias
					Cladosporium
					cladosporioides N Media Desv.Est. IC de 95%
					Clcl 5 13.600 0.894 (12.767, 14.433)
					Control 5 17.400 0.894 (16.567, 18.233)
					Cucl 5 16.400 0.548 (15.567, 17.233)
					Culu 5 16.800 0.837 (15.967, 17.633)
					Fuox 5 15.800 0.447 (14.967, 16.633)
					Fure 5 17.600 2.191 (16.767, 18.433)
					Hyph 5 15.600 0.548 (14.767, 16.433)
					Myro 5 13.600 1.140 (12.767, 14.433)
					Para 5 14.800 0.447 (13.967, 15.633)
					Pema 5 16.600 0.548 (15.767, 17.433)
					Pheu 5 16.600 0.548 (15.767, 17.433)
					Scco 5 15.600 0.548 (14.767, 16.433)
					Desv.Est. agrupada = 0.926463
					Comparaciones en parejas de Tukey
					Agrupar información utilizando el método de Tukey y una confianza de 95%
					MEAC
					Cladosporium
					cladosporioides N Media Agrupación
					Fure 5 17.600 A
					Control 5 17.400 A
					Culu 5 16.800 A B
					Pheu 5 16.600 A B
					Pema 5 16.600 A B
					Cucl 5 16.400 A B
					Fuox 5 15.800 A B
					Scco 5 15.600 A B C
					Hyph 5 15.600 A B C
					Para 5 14.800 B C
					Myro 5 13.600 C
					Clcl 5 13.600 C
					Las medias que no comparten una letra son significativamente diferentes.
					Gráfica de intervalos de MEAC vs. Cladosporium cladosporioides
					Prueba de varianzas iguales: CACO vs. Cladosporium cladosporioides
					Método
					Hipótesis nula Todas las varianzas son iguales
					Hipótesis alterna Por lo menos una varianza es diferente
					Nivel de significancia α = 0.05
					Intervalos de confianza de Bonferroni de 95% para desviaciones estándar
					Cladosporium
					cladosporioides N Desv.Est. IC
					Clcl 5 0.67082 (0.198111, 5.2522)
					Control 5 0.89443 (0.085297, 21.6864)
					Cucl 5 1.81659 (0.293415, 26.0055)
					Culu 5 0.54772 (0.198073, 3.5021)
					Fuox 5 0.00000 ( *, *)
					Fure 5 1.30384 (0.321968, 12.2087)
					Hyph 5 0.44721 (0.042649, 10.8432)
					Myro 5 1.14018 (0.224121, 13.4120)
					Para 5 0.89443 (0.162455, 11.3865)
					Pema 5 0.83666 (0.176872, 9.1511)
					Pheu 5 0.83666 (0.176872, 9.1511)
					Scco 5 0.54772 (0.198073, 3.5021)
					Nivel de confianza individual = 99.5455%
					Pruebas
					Estadística
					Método de prueba Valor p
					Comparaciones múltiples — 0.537
					Levene 1.05 0.416
					Prueba de varianzas iguales: CACO vs. Cladosporium cladosporioides
					ANOVA unidireccional: CACO vs. Cladosporium cladosporioides
					* NOTA * No es posible dibujar la gráfica de intervalo para el procedimiento de Tukey. Las
					gráficas de intervalo para las comparaciones son ilegibles con más de 45 intervalos.
					Método
					Hipótesis nula Todas las medias son iguales
					Hipótesis alterna Por lo menos una media es diferente
					Nivel de significancia α = 0.05
					Se presupuso igualdad de varianzas para el análisis.
					Información del factor
					Factor Niveles Valores
					Cladosporium cladosporioides 12 Clcl, Control, Cucl, Culu, Fuox, Fure, Hyph, Myro,
					Para, Pema, Pheu, Scco
					Análisis de Varianza
					Fuente GL SC Ajust. MC Ajust. Valor F Valor p
					Cladosporium cladosporioides 11 190.55 17.3223 19.70 0.000
					Error 48 42.20 0.8792
					Total 59 232.75
					Resumen del modelo
					R-cuad. R-cuad.
					S R-cuad. (ajustado) (pred)
					0.937639 81.87% 77.71% 71.67%
					Medias
					Cladosporium
					cladosporioides N Media Desv.Est. IC de 95%
					Clcl 5 12.300 0.671 (11.457, 13.143)
					Control 5 18.400 0.894 (17.557, 19.243)
					Cucl 5 14.600 1.817 (13.757, 15.443)
					Culu 5 17.400 0.548 (16.557, 18.243)
					Fuox 5 17.00 0.00 ( 16.16, 17.84)
					Fure 5 14.800 1.304 (13.957, 15.643)
					Hyph 5 14.800 0.447 (13.957, 15.643)
					Myro 5 13.600 1.140 (12.757, 14.443)
					Para 5 15.600 0.894 (14.757, 16.443)
					Pema 5 16.800 0.837 (15.957, 17.643)
					Pheu 5 17.200 0.837 (16.357, 18.043)
					Scco 5 13.600 0.548 (12.757, 14.443)
					Desv.Est. agrupada = 0.937639
					Comparaciones en parejas de Tukey
					Agrupar información utilizando el método de Tukey y una confianza de 95%
					CACO
					Cladosporium
					cladosporioides N Media Agrupación
					Control 5 18.400 A
					Culu 5 17.400 A B
					Pheu 5 17.200 A B
					Fuox 5 17.00 A B
					Pema 5 16.800 A B C
					Para 5 15.600 B C D
					Hyph 5 14.800 C D
					Fure 5 14.800 C D
					Cucl 5 14.600 D
					Scco 5 13.600 D E
					Myro 5 13.600 D E
					Clcl 5 12.300 E
					Las medias que no comparten una letra son significativamente diferentes.
					Gráfica de intervalos de CACO vs. Cladosporium cladosporioides

## Sheet: Myro
Myrothecium roridum	MEAC	CACO		Control	Clcl	Cucl	Culu	Fuox	Fure	Hyph	Myro	Para	Pema	Pheu	Scco
Control	30	30	MEA	33	28	27.2	26.6	23.4	25	32.4	18.2	19.2	29.2	25.4	26.8
Control	33	29	CACO	29.2	29.4	24.2	23.4	22.2	21	23.4	18	20.2	25	23.2	26.4
Control	33	30	MEA	1.87083	1.87083	1.64317	3.50714	0.547723	0	1.81659	1.30384	1.30384	2.58844	0.894427	4.91935
Control	35	28	CACO	0.83666	0.547723	0.83666	1.14018	1.30384	2.12132	1.51658	1.58114	1.09545	1.58114	1.78885	1.14018
Control	34	29
Clcl	26	29
Clcl	27	30
Clcl	30	29
Clcl	30	29
Clcl	27	30
Cucl	26	25			Prueba de varianzas iguales: MEAC vs. Myrothecium roridum
Cucl	30	25
Cucl	27	24			Método
Cucl	27	24
Cucl	26	23			Hipótesis nula Todas las varianzas son iguales
Culu	30	22			Hipótesis alterna Por lo menos una varianza es diferente
Culu	27	24			Nivel de significancia α = 0.05
Culu	21	25
Culu	26	23
Culu	29	23			Intervalos de confianza de Bonferroni de 95% para desviaciones estándar
Fuox	24	23
Fuox	23	21			Myrothecium
Fuox	23	21			roridum N Desv.Est. IC
Fuox	23	22			Clcl 5 1.87083 (0.613043, 13.2011)
Fuox	24	24			Control 5 1.87083 (0.264072, 30.6464)
Fure	25	23			Cucl 5 1.64317 (0.195508, 31.9326)
Fure	25	18			Culu 5 3.50714 (0.531515, 53.5085)
Fure	25	20			Fuox 5 0.54772 (0.198073, 3.5021)
Fure	25	23			Fure 5 0.00000 ( *, *)
Fure	25	21			Hyph 5 1.81659 (0.293415, 26.0055)
Hyph	35	25			Myro 5 1.30384 (0.321968, 12.2087)
Hyph	30	25			Para 5 1.30384 (0.167828, 23.4216)
Hyph	33	23			Pema 5 2.58844 (0.436131, 35.5215)
Hyph	32	22			Pheu 5 0.89443 (0.162455, 11.3865)
Hyph	32	22			Scco 5 4.91935 (0.619314, 90.3520)
Myro	20	18
Myro	17	16			Nivel de confianza individual = 99.5455%
Myro	18	19
Myro	17	20
Myro	19	17			Pruebas
Para	19	21
Para	20	19			Estadística
Para	20	19			Método de prueba Valor p
Para	20	21			Comparaciones múltiples — 0.153
Para	17	21			Levene 1.19 0.319
Pema	33	26
Pema	26	23
Pema	29	25			Prueba de varianzas iguales: MEAC vs. Myrothecium roridum
Pema	30	27
Pema	28	24
Pheu	26	22			ANOVA unidireccional: MEAC vs. Myrothecium roridum
Pheu	24	25
Pheu	25	21			* NOTA * No es posible dibujar la gráfica de intervalo para el procedimiento de Tukey. Las
Pheu	26	23			gráficas de intervalo para las comparaciones son ilegibles con más de 45 intervalos.
Pheu	26	25
Scco	22	27
Scco	25	28			Método
Scco	35	25
Scco	27	26			Hipótesis nula Todas las medias son iguales
Scco	25	26			Hipótesis alterna Por lo menos una media es diferente
					Nivel de significancia α = 0.05
					Se presupuso igualdad de varianzas para el análisis.
					Información del factor
					Factor Niveles Valores
					Myrothecium roridum 12 Clcl, Control, Cucl, Culu, Fuox, Fure, Hyph, Myro, Para, Pema,
					Pheu, Scco
					Análisis de Varianza
					Fuente GL SC Ajust. MC Ajust. Valor F Valor p
					Myrothecium roridum 11 1106.8 100.618 19.89 0.000
					Error 48 242.8 5.058
					Total 59 1349.6
					Resumen del modelo
					R-cuad. R-cuad.
					S R-cuad. (ajustado) (pred)
					2.24907 82.01% 77.89% 71.89%
					Medias
					Myrothecium
					roridum N Media Desv.Est. IC de 95%
					Clcl 5 28.000 1.871 (25.978, 30.022)
					Control 5 33.000 1.871 (30.978, 35.022)
					Cucl 5 27.200 1.643 (25.178, 29.222)
					Culu 5 26.60 3.51 ( 24.58, 28.62)
					Fuox 5 23.400 0.548 (21.378, 25.422)
					Fure 5 25.00 0.00 ( 22.98, 27.02)
					Hyph 5 32.400 1.817 (30.378, 34.422)
					Myro 5 18.200 1.304 (16.178, 20.222)
					Para 5 19.200 1.304 (17.178, 21.222)
					Pema 5 29.20 2.59 ( 27.18, 31.22)
					Pheu 5 25.400 0.894 (23.378, 27.422)
					Scco 5 26.80 4.92 ( 24.78, 28.82)
					Desv.Est. agrupada = 2.24907
					Comparaciones en parejas de Tukey
					Agrupar información utilizando el método de Tukey y una confianza de 95%
					MEAC
					Myrothecium
					roridum N Media Agrupación
					Control 5 33.000 A
					Hyph 5 32.400 A B
					Pema 5 29.20 A B C
					Clcl 5 28.000 B C D
					Cucl 5 27.200 C D
					Scco 5 26.80 C D
					Culu 5 26.60 C D
					Pheu 5 25.400 C D
					Fure 5 25.00 C D
					Fuox 5 23.400 D E
					Para 5 19.200 E F
					Myro 5 18.200 F
					Las medias que no comparten una letra son significativamente diferentes.
					Gráfica de intervalos de MEAC vs. Myrothecium roridum
					Prueba de varianzas iguales: CACO vs. Myrothecium roridum
					Método
					Hipótesis nula Todas las varianzas son iguales
					Hipótesis alterna Por lo menos una varianza es diferente
					Nivel de significancia α = 0.05
					Intervalos de confianza de Bonferroni de 95% para desviaciones estándar
					Myrothecium
					roridum N Desv.Est. IC
					Clcl 5 0.54772 (0.192921, 3.6422)
					Control 5 0.83666 (0.170172, 9.6346)
					Cucl 5 0.83666 (0.170172, 9.6346)
					Culu 5 1.14018 (0.215273, 14.1442)
					Fuox 5 1.30384 (0.310873, 12.8083)
					Fure 5 2.12132 (0.459110, 22.9573)
					Hyph 5 1.51658 (0.503479, 10.6997)
					Myro 5 1.58114 (0.357276, 16.3893)
					Para 5 1.09545 (0.385841, 7.2845)
					Pema 5 1.58114 (0.357276, 16.3893)
					Pheu 5 1.78885 (0.503358, 14.8901)
					Scco 5 1.14018 (0.215273, 14.1442)
					Nivel de confianza individual = 99.5833%
					Pruebas
					Estadística
					Método de prueba Valor p
					Comparaciones múltiples — 0.345
					Levene 0.95 0.504
					Prueba de varianzas iguales: CACO vs. Myrothecium roridum
					ANOVA unidireccional: CACO vs. Myrothecium roridum
					* NOTA * No es posible dibujar la gráfica de intervalo para el procedimiento de Tukey. Las
					gráficas de intervalo para las comparaciones son ilegibles con más de 45 intervalos.
					Método
					Hipótesis nula Todas las medias son iguales
					Hipótesis alterna Por lo menos una media es diferente
					Nivel de significancia α = 0.05
					Se presupuso igualdad de varianzas para el análisis.
					Información del factor
					Factor Niveles Valores
					Myrothecium roridum 12 Clcl, Control, Cucl, Culu, Fuox, Fure, Hyph, Myro, Para, Pema,
					Pheu, Scco
					Análisis de Varianza
					Fuente GL SC Ajust. MC Ajust. Valor F Valor p
					Myrothecium roridum 11 632.80 57.527 31.10 0.000
					Error 48 88.80 1.850
					Total 59 721.60
					Resumen del modelo
					R-cuad. R-cuad.
					S R-cuad. (ajustado) (pred)
					1.36015 87.69% 84.87% 80.77%
					Medias
					CACO
					Myrothecium
					roridum N Media Desv.Est. IC de 95%
					Clcl 5 29.400 0.548 (28.177, 30.623)
					Control 5 29.200 0.837 (27.977, 30.423)
					Cucl 5 24.200 0.837 (22.977, 25.423)
					Culu 5 23.400 1.140 (22.177, 24.623)
					Fuox 5 22.200 1.304 (20.977, 23.423)
					Fure 5 21.000 2.121 (19.777, 22.223)
					Hyph 5 23.400 1.517 (22.177, 24.623)
					Myro 5 18.000 1.581 (16.777, 19.223)
					Para 5 20.200 1.095 (18.977, 21.423)
					Pema 5 25.000 1.581 (23.777, 26.223)
					Pheu 5 23.200 1.789 (21.977, 24.423)
					Scco 5 26.400 1.140 (25.177, 27.623)
					Desv.Est. agrupada = 1.36015
					Comparaciones en parejas de Tukey
					Agrupar información utilizando el método de Tukey y una confianza de 95%
					CACO
					Myrothecium
					roridum N Media Agrupación
					Clcl 5 29.400 A
					Control 5 29.200 A B
					Scco 5 26.400 B C
					Pema 5 25.000 C D
					Cucl 5 24.200 C D
					Hyph 5 23.400 D E
					Culu 5 23.400 D E
					Pheu 5 23.200 D E
					Fuox 5 22.200 D E F
					Fure 5 21.000 E F
					Para 5 20.200 F G
					Myro 5 18.000 G
					Las medias que no comparten una letra son significativamente diferentes.
					Gráfica de intervalos de CACO vs. Myrothecium roridum

## Sheet: Pheu
Phoma eupyrena	MEAC	CACO	Phoma eupyrena	Control	Clcl	Cucl	Culu	Fuox	Fure	Hyph	Myro	Para	Pema	Pheu	Scco
Control	24	28	MEAC	23.8	24.4	14.4	14.4	18.2	12.6	19.8	15	10.2	18.2	15.4	13
Control	23	29	CACO	27.6	22.4	16.6	15.2	14.8	14	23.4	13.2	15.6	17.2	16.8	18.2
Control	22	27
Control	25	27
Control	25	27
Clcl	23	22	MEAC	1.30384	1.67332	2.30217	1.14018	1.78885	0.894427	0.447214	3.24037	0.83666	1.64317	0.547723	1
Clcl	24	26	CACO	0.894427	2.50998	0.547723	1.09545	0.447214	0.707107	2.88097	1.92354	1.14018	1.64317	0.83666	2.28035
Clcl	27	22
Clcl	23	19
Clcl	25	23
Cucl	14	17
Cucl	11	16		Prueba de varianzas iguales: MEAC vs. Phoma eupyrena
Cucl	16	16
Cucl	14	17		Método
Cucl	17	17
Culu	14	17		Hipótesis nula Todas las varianzas son iguales
Culu	14	15		Hipótesis alterna Por lo menos una varianza es diferente
Culu	13	14		Nivel de significancia α = 0.05
Culu	15	15
Culu	16	15
Fuox	18	15		Intervalos de confianza de Bonferroni de 95% para desviaciones estándar
Fuox	16	15
Fuox	18	15		Phoma
Fuox	18	15		eupyrena N Desv.Est. IC
Fuox	21	14		Clcl 5 1.67332 (0.28114, 23.3269)
Fure	12	14		Control 5 1.30384 (0.31087, 12.8083)
Fure	13	13		Cucl 5 2.30217 (0.40342, 30.7714)
Fure	12	14		Culu 5 1.14018 (0.21527, 14.1442)
Fure	14	15		Fuox 5 1.78885 (0.22851, 32.8004)
Fure	12	14		Fure 5 0.89443 (0.15576, 12.0298)
Hyph	20	20		Hyph 5 0.44721 (0.04029, 11.6256)
Hyph	20	27		Myro 5 3.24037 (1.03188, 23.8334)
Hyph	20	24		Para 5 0.83666 (0.17017, 9.6346)
Hyph	19	21		Pema 5 1.64317 (0.57876, 10.9267)
Hyph	20	25		Pheu 5 0.54772 (0.19292, 3.6422)
Myro	17	11		Scco 5 1.00000 (0.32587, 7.1876)
Myro	12	12
Myro	18	13		Nivel de confianza individual = 99.5833%
Myro	17	16
Myro	11	14
Para	9	14		Pruebas
Para	11	17
Para	11	16		Estadística
Para	10	15		Método de prueba Valor p
Para	10	16		Comparaciones múltiples — 0.006
Pema	17	20		Levene 1.06 0.411
Pema	17	16
Pema	20	16
Pema	17	17		Prueba de varianzas iguales: MEAC vs. Phoma eupyrena
Pema	20	17
Pheu	15	16
Pheu	16	17		ANOVA unidireccional: MEAC vs. Phoma eupyrena
Pheu	15	17
Pheu	16	18		* NOTA * No es posible dibujar la gráfica de intervalo para el procedimiento de Tukey. Las
Pheu	15	16		gráficas de intervalo para las comparaciones son ilegibles con más de 45 intervalos.
Scco	14	20
Scco	13	18
Scco	12	21		Método
Scco	12	16
Scco	14	16		Hipótesis nula Todas las medias son iguales
				Hipótesis alterna Por lo menos una media es diferente
				Nivel de significancia α = 0.05
				Se presupuso igualdad de varianzas para el análisis.
				Información del factor
				Factor Niveles Valores
				Phoma eupyrena 12 Clcl, Control, Cucl, Culu, Fuox, Fure, Hyph, Myro, Para, Pema, Pheu,
				Scco
				Análisis de Varianza
				Fuente GL SC Ajust. MC Ajust. Valor F Valor p
				Phoma eupyrena 11 1058.2 96.198 37.85 0.000
				Error 48 122.0 2.542
				Total 59 1180.2
				Resumen del modelo
				R-cuad. R-cuad.
				S R-cuad. (ajustado) (pred)
				1.59426 89.66% 87.29% 83.85%
				Medias
				Phoma
				eupyrena N Media Desv.Est. IC de 95%
				Clcl 5 24.400 1.673 (22.966, 25.834)
				Control 5 23.800 1.304 (22.366, 25.234)
				Cucl 5 14.40 2.30 ( 12.97, 15.83)
				Culu 5 14.400 1.140 (12.966, 15.834)
				Fuox 5 18.200 1.789 (16.766, 19.634)
				Fure 5 12.600 0.894 (11.166, 14.034)
				Hyph 5 19.800 0.447 (18.366, 21.234)
				Myro 5 15.00 3.24 ( 13.57, 16.43)
				Para 5 10.200 0.837 ( 8.766, 11.634)
				Pema 5 18.200 1.643 (16.766, 19.634)
				Pheu 5 15.400 0.548 (13.966, 16.834)
				Scco 5 13.000 1.000 (11.566, 14.434)
				Desv.Est. agrupada = 1.59426
				Comparaciones en parejas de Tukey
				Agrupar información utilizando el método de Tukey y una confianza de 95%
				Phoma
				eupyrena N Media Agrupación
				Clcl 5 24.400 A
				Control 5 23.800 A
				Hyph 5 19.800 B
				Pema 5 18.200 B C
				Fuox 5 18.200 B C
				Pheu 5 15.400 C D
				Myro 5 15.00 C D
				Culu 5 14.400 D
				Cucl 5 14.40 D
				Scco 5 13.000 D E
				Fure 5 12.600 D E
				Para 5 10.200 E
				Las medias que no comparten una letra son significativamente diferentes.
				Gráfica de intervalos de MEAC vs. Phoma eupyrena
				Prueba de varianzas iguales: CACO vs. Phoma eupyrena
				Método
				Hipótesis nula Todas las varianzas son iguales
				Hipótesis alterna Por lo menos una varianza es diferente
				Nivel de significancia α = 0.05
				Intervalos de confianza de Bonferroni de 95% para desviaciones estándar
				Phoma
				eupyrena N Desv.Est. IC
				Clcl 5 2.50998 (0.363262, 40.6205)
				Control 5 0.89443 (0.155761, 12.0298)
				Cucl 5 0.54772 (0.192921, 3.6422)
				Culu 5 1.09545 (0.129533, 21.6983)
				Fuox 5 0.44721 (0.040294, 11.6256)
				Fure 5 0.70711 (0.095147, 12.3083)
				Hyph 5 2.88097 (0.730027, 26.6296)
				Myro 5 1.92354 (0.353856, 24.4906)
				Para 5 1.14018 (0.215273, 14.1442)
				Pema 5 1.64317 (0.185649, 34.0640)
				Pheu 5 0.83666 (0.170172, 9.6346)
				Scco 5 2.28035 (0.666840, 18.2645)
				Nivel de confianza individual = 99.5833%
				Pruebas
				Estadística
				Método de prueba Valor p
				Comparaciones múltiples — 0.033
				Levene 1.82 0.077
				Prueba de varianzas iguales: CACO vs. Phoma eupyrena
				ANOVA unidireccional: CACO vs. Phoma eupyrena
				* NOTA * No es posible dibujar la gráfica de intervalo para el procedimiento de Tukey. Las
				gráficas de intervalo para las comparaciones son ilegibles con más de 45 intervalos.
				Método
				Hipótesis nula Todas las medias son iguales
				Hipótesis alterna Por lo menos una media es diferente
				Nivel de significancia α = 0.05
				Se presupuso igualdad de varianzas para el análisis.
				Información del factor
				Factor Niveles Valores
				Phoma eupyrena 12 Clcl, Control, Cucl, Culu, Fuox, Fure, Hyph, Myro, Para, Pema, Pheu,
				Scco
				Análisis de Varianza
				Fuente GL SC Ajust. MC Ajust. Valor F Valor p
				Phoma eupyrena 11 1037.8 94.344 36.29 0.000
				Error 48 124.8 2.600
				Total 59 1162.6
				Resumen del modelo
				R-cuad. R-cuad.
				S R-cuad. (ajustado) (pred)
				1.61245 89.27% 86.81% 83.23%
				Medias
				Phoma
				eupyrena N Media Desv.Est. IC de 95%
				Clcl 5 22.40 2.51 ( 20.95, 23.85)
				Control 5 27.600 0.894 (26.150, 29.050)
				Cucl 5 16.600 0.548 (15.150, 18.050)
				Culu 5 15.200 1.095 (13.750, 16.650)
				Fuox 5 14.800 0.447 (13.350, 16.250)
				Fure 5 14.000 0.707 (12.550, 15.450)
				Hyph 5 23.40 2.88 ( 21.95, 24.85)
				Myro 5 13.200 1.924 (11.750, 14.650)
				Para 5 15.600 1.140 (14.150, 17.050)
				Pema 5 17.200 1.643 (15.750, 18.650)
				Pheu 5 16.800 0.837 (15.350, 18.250)
				Scco 5 18.20 2.28 ( 16.75, 19.65)
				Desv.Est. agrupada = 1.61245
				Comparaciones en parejas de Tukey
				Agrupar información utilizando el método de Tukey y una confianza de 95%
				Phoma
				eupyrena N Media Agrupación
				Control 5 27.600 A
				Hyph 5 23.40 B
				Clcl 5 22.40 B
				Scco 5 18.20 C
				Pema 5 17.200 C D
				Pheu 5 16.800 C D
				Cucl 5 16.600 C D E
				Para 5 15.600 C D E
				Culu 5 15.200 C D E
				Fuox 5 14.800 C D E
				Fure 5 14.000 D E
				Myro 5 13.200 E
				Las medias que no comparten una letra son significativamente diferentes.
				Gráfica de intervalos de CACO vs. Phoma eupyrena

## Sheet: Para
Paraconiothyrium sp.	MEAC	CACO	Paraconiothyrium sp.	Control	Clcl	Cucl	Culu	Fuox	Fure	Hyph	Myro	Para	Pema	Pheu	Scco
Control	40	19	MEAC	41.4	35	27.8	29	31.6	25.6	23.6	15.6	17.8	26.8	33.2	32.6
Control	41	22	CACO	21	15.8	18.8	18.8	19.2	16.8	20	13	17	17.4	16.8	18.2
Control	40	20
Control	43	23
Control	43	21
Clcl	34	17	MEAC	1.51658	0.707107	1.30384	1	2.88097	0.894427	1.34164	1.14018	1.09545	0.83666	1.30384	1.81659
Clcl	35	15	CACO	1.58114	1.30384	1.78885	1.64317	2.04939	0.83666	1.87083	0.707107	1.58114	2.30217	0.447214	1.48324
Clcl	35	14
Clcl	36	17
Clcl	35	16
Cucl	30	20		Prueba de varianzas iguales: MEAC vs. Paraconiothyrium sp.
Cucl	27	21
Cucl	27	19		Método
Cucl	27	17
Cucl	28	17		Hipótesis nula Todas las varianzas son iguales
Culu	28	16		Hipótesis alterna Por lo menos una varianza es diferente
Culu	30	20		Nivel de significancia α = 0.05
Culu	28	19
Culu	30	19
Culu	29	20		Intervalos de confianza de Bonferroni de 95% para desviaciones estándar
Fuox	31	20
Fuox	35	17		Paraconiothyrium
Fuox	30	17		sp. N Desv.Est. IC
Fuox	28	21		Clcl 5 0.70711 (0.095147, 12.3083)
Fuox	34	21		Control 5 1.51658 (0.503479, 10.6997)
Fure	26	16		Cucl 5 1.30384 (0.159652, 24.9402)
Fure	27	16		Culu 5 1.00000 (0.325866, 7.1876)
Fure	25	18		Fuox 5 2.88097 (0.730027, 26.6296)
Fure	25	17		Fure 5 0.89443 (0.155761, 12.0298)
Fure	25	17		Hyph 5 1.34164 (0.384134, 10.9753)
Hyph	22	20		Myro 5 1.14018 (0.215273, 14.1442)
Hyph	23	17		Para 5 1.09545 (0.385841, 7.2845)
Hyph	25	20		Pema 5 0.83666 (0.170172, 9.6346)
Hyph	25	21		Pheu 5 1.30384 (0.310873, 12.8083)
Hyph	23	22		Scco 5 1.81659 (0.280571, 27.5484)
Myro	16	12
Myro	14	13		Nivel de confianza individual = 99.5833%
Myro	16	13
Myro	15	13
Myro	17	14		Pruebas
Para	19	17
Para	17	18		Estadística
Para	19	19		Método de prueba Valor p
Para	17	15		Comparaciones múltiples — 0.274
Para	17	16		Levene 1.08 0.399
Pema	26	19
Pema	28	15
Pema	27	15		Prueba de varianzas iguales: MEAC vs. Paraconiothyrium sp.
Pema	26	20
Pema	27	18
Pheu	33	17		ANOVA unidireccional: MEAC vs. Paraconiothyrium sp.
Pheu	34	17
Pheu	35	17		* NOTA * No es posible dibujar la gráfica de intervalo para el procedimiento de Tukey. Las
Pheu	32	17		gráficas de intervalo para las comparaciones son ilegibles con más de 45 intervalos.
Pheu	32	16
Scco	33	16
Scco	35	18		Método
Scco	32	20
Scco	33	19		Hipótesis nula Todas las medias son iguales
Scco	30	18		Hipótesis alterna Por lo menos una media es diferente
				Nivel de significancia α = 0.05
				Se presupuso igualdad de varianzas para el análisis.
				Información del factor
				Factor Niveles Valores
				Paraconiothyrium sp. 12 Clcl, Control, Cucl, Culu, Fuox, Fure, Hyph, Myro, Para, Pema,
				Pheu, Scco
				Análisis de Varianza
				Fuente GL SC Ajust. MC Ajust. Valor F Valor p
				Paraconiothyrium sp. 11 2868.93 260.812 127.23 0.000
				Error 48 98.40 2.050
				Total 59 2967.33
				Resumen del modelo
				R-cuad. R-cuad.
				S R-cuad. (ajustado) (pred)
				1.43178 96.68% 95.92% 94.82%
				Medias
				Paraconiothyrium
				sp. N Media Desv.Est. IC de 95%
				Clcl 5 35.000 0.707 (33.713, 36.287)
				Control 5 41.400 1.517 (40.113, 42.687)
				Cucl 5 27.800 1.304 (26.513, 29.087)
				Culu 5 29.000 1.000 (27.713, 30.287)
				Fuox 5 31.60 2.88 ( 30.31, 32.89)
				Fure 5 25.600 0.894 (24.313, 26.887)
				Hyph 5 23.600 1.342 (22.313, 24.887)
				Myro 5 15.600 1.140 (14.313, 16.887)
				Para 5 17.800 1.095 (16.513, 19.087)
				Pema 5 26.800 0.837 (25.513, 28.087)
				Pheu 5 33.200 1.304 (31.913, 34.487)
				Scco 5 32.600 1.817 (31.313, 33.887)
				Desv.Est. agrupada = 1.43178
				Comparaciones en parejas de Tukey
				Agrupar información utilizando el método de Tukey y una confianza de 95%
				Paraconiothyrium
				sp. N Media Agrupación
				Control 5 41.400 A
				Clcl 5 35.000 B
				Pheu 5 33.200 B C
				Scco 5 32.600 B C
				Fuox 5 31.60 C D
				Culu 5 29.000 D E
				Cucl 5 27.800 E F
				Pema 5 26.800 E F
				Fure 5 25.600 F G
				Hyph 5 23.600 G
				Para 5 17.800 H
				Myro 5 15.600 H
				Las medias que no comparten una letra son significativamente diferentes.
				Gráfica de intervalos de MEAC vs. Paraconiothyrium sp.
				Prueba de varianzas iguales: CACO vs. Paraconiothyrium sp.
				Método
				Hipótesis nula Todas las varianzas son iguales
				Hipótesis alterna Por lo menos una varianza es diferente
				Nivel de significancia α = 0.05
				Intervalos de confianza de Bonferroni de 95% para desviaciones estándar
				Paraconiothyrium
				sp. N Desv.Est. IC
				Clcl 5 1.30384 (0.310873, 12.8083)
				Control 5 1.58114 (0.357276, 16.3893)
				Cucl 5 1.78885 (0.503358, 14.8901)
				Culu 5 1.64317 (0.185649, 34.0640)
				Fuox 5 2.04939 (0.693411, 14.1868)
				Fure 5 0.83666 (0.170172, 9.6346)
				Hyph 5 1.87083 (0.251736, 32.5647)
				Myro 5 0.70711 (0.095147, 12.3083)
				Para 5 1.58114 (0.357276, 16.3893)
				Pema 5 2.30217 (0.704220, 17.6276)
				Pheu 5 0.44721 (0.040294, 11.6256)
				Scco 5 1.48324 (0.236516, 21.7865)
				Nivel de confianza individual = 99.5833%
				Pruebas
				Estadística
				Método de prueba Valor p
				Comparaciones múltiples — 0.070
				Levene 1.17 0.330
				Prueba de varianzas iguales: CACO vs. Paraconiothyrium sp.
				ANOVA unidireccional: CACO vs. Paraconiothyrium sp.
				* NOTA * No es posible dibujar la gráfica de intervalo para el procedimiento de Tukey. Las
				gráficas de intervalo para las comparaciones son ilegibles con más de 45 intervalos.
				Método
				Hipótesis nula Todas las medias son iguales
				Hipótesis alterna Por lo menos una media es diferente
				Nivel de significancia α = 0.05
				Se presupuso igualdad de varianzas para el análisis.
				Información del factor
				Factor Niveles Valores
				Paraconiothyrium sp. 12 Clcl, Control, Cucl, Culu, Fuox, Fure, Hyph, Myro, Para, Pema,
				Pheu, Scco
				Análisis de Varianza
				Fuente GL SC Ajust. MC Ajust. Valor F Valor p
				Paraconiothyrium sp. 11 244.9 22.267 9.15 0.000
				Error 48 116.8 2.433
				Total 59 361.7
				Resumen del modelo
				R-cuad. R-cuad.
				S R-cuad. (ajustado) (pred)
				1.55991 67.71% 60.31% 49.55%
				Medias
				Paraconiothyrium
				sp. N Media Desv.Est. IC de 95%
				Clcl 5 15.800 1.304 (14.397, 17.203)
				Control 5 21.000 1.581 (19.597, 22.403)
				Cucl 5 18.800 1.789 (17.397, 20.203)
				Culu 5 18.800 1.643 (17.397, 20.203)
				Fuox 5 19.200 2.049 (17.797, 20.603)
				Fure 5 16.800 0.837 (15.397, 18.203)
				Hyph 5 20.000 1.871 (18.597, 21.403)
				Myro 5 13.000 0.707 (11.597, 14.403)
				Para 5 17.000 1.581 (15.597, 18.403)
				Pema 5 17.40 2.30 ( 16.00, 18.80)
				Pheu 5 16.800 0.447 (15.397, 18.203)
				Scco 5 18.200 1.483 (16.797, 19.603)
				Desv.Est. agrupada = 1.55991
				Comparaciones en parejas de Tukey
				Agrupar información utilizando el método de Tukey y una confianza de 95%
				Paraconiothyrium
				sp. N Media Agrupación
				Control 5 21.000 A
				Hyph 5 20.000 A B
				Fuox 5 19.200 A B
				Culu 5 18.800 A B C
				Cucl 5 18.800 A B C
				Scco 5 18.200 A B C
				Pema 5 17.40 B C
				Para 5 17.000 B C
				Pheu 5 16.800 B C
				Fure 5 16.800 B C
				Clcl 5 15.800 C D
				Myro 5 13.000 D
				Las medias que no comparten una letra son significativamente diferentes.
				Gráfica de intervalos de CACO vs. Paraconiothyrium sp.

## Sheet: Pema
Pestalotiopsis maculans	MEAC	CACO	Pestalotiopsis maculans	Control	Clcl	Cucl	Culu	Fuox	Fure	Hyph	Myro	Para	Pema	Pheu	Scco
Control	37	30	MEAC	37.4	32.4	22.2	26	18.8	14.6	34.4	10.8	8.2	17.6	31.6	31.8
Control	35	30	CACO	29.8	17.6	18.4	16.2	16	15.4	21.8	10.4	17.8	16.4	18.2	21.6
Control	39	30	MEAC	1.51658	1.94936	3.34664	5.33854	2.38747	0.894427	1.51658	1.48324	1.09545	0.547723	1.51658	1.92354
Control	38	29	CACO	0.447214	1.51658	1.14018	0.83666	1.41421	0.547723	0.447214	0.894427	2.58844	0.547723	1.92354	0.894427
Control	38	30
Clcl	30	16
Clcl	33	17
Clcl	35	18
Clcl	31	17
Clcl	33	20			AGUASSSSSSSSSSSSSSSSSSSSSSSSSSSSSSSSSSSSSSSSSSS CON MEAC
Cucl	19	18		Prueba de varianzas iguales: MEAC vs. Pestalotiopsis maculans
Cucl	23	17
Cucl	27	18		Método
Cucl	23	19
Cucl	19	20		Hipótesis nula Todas las varianzas son iguales
Culu	30	16		Hipótesis alterna Por lo menos una varianza es diferente
Culu	20	16		Nivel de significancia α = 0.05
Culu	21	15
Culu	27	17
Culu	32	17		Intervalos de confianza de Bonferroni de 95% para desviaciones estándar
Fuox	18	18
Fuox	23	15		Pestalotiopsis
Fuox	18	15		maculans N Desv.Est. IC
Fuox	18	17		Clcl 5 1.94936 (0.41104, 21.6531)
Fuox	17	15		Control 5 1.51658 (0.22109, 24.3661)
Fure	15	15		Cucl 5 3.34664 (0.68069, 38.5385)
Fure	15	15		Culu 5 5.33854 (1.61096, 41.4368)
Fure	13	16		Fuox 5 2.38747 (0.23131, 57.7162)
Fure	15	15		Fure 5 0.89443 (0.08059, 23.2512)
Fure	15	16		Hyph 5 1.51658 (0.22109, 24.3661)
Hyph	36	22		Myro 5 1.48324 (0.23652, 21.7865)
Hyph	32	22		Para 5 1.09545 (0.12953, 21.6983)
Hyph	35	22		Pema 5 0.54772 (0.19292, 3.6422)
Hyph	35	21		Pheu 5 1.51658 (0.50348, 10.6997)
Hyph	34	22		Scco 5 1.92354 (0.35386, 24.4906)
Myro	13	10
Myro	11	11		Nivel de confianza individual = 99.5833%
Myro	10	11
Myro	9	9
Myro	11	11		Pruebas
Para	8	18
Para	8	17		Estadística
Para	8	22		Método de prueba Valor p
Para	7	15		Comparaciones múltiples — 0.004
Para	10	17		Levene 2.44 0.017
Pema	18	16
Pema	17	16
Pema	17	16		Prueba de varianzas iguales: MEAC vs. Pestalotiopsis maculans
Pema	18	17
Pema	18	17
Pheu	33	21		ANOVA unidireccional: MEAC vs. Pestalotiopsis maculans
Pheu	33	19
Pheu	30	18		* NOTA * No es posible dibujar la gráfica de intervalo para el procedimiento de Tukey. Las
Pheu	32	16		gráficas de intervalo para las comparaciones son ilegibles con más de 45 intervalos.
Pheu	30	17
Scco	34	21
Scco	29	21		Método
Scco	33	23
Scco	31	21		Hipótesis nula Todas las medias son iguales
Scco	32	22		Hipótesis alterna Por lo menos una media es diferente
				Nivel de significancia α = 0.05
				Se presupuso igualdad de varianzas para el análisis.
				Información del factor
				Factor Niveles Valores
				Pestalotiopsis maculans 12 Clcl, Control, Cucl, Culu, Fuox, Fure, Hyph, Myro, Para,
				Pema, Pheu, Scco
				Análisis de Varianza
				Fuente GL SC Ajust. MC Ajust. Valor F Valor p
				Pestalotiopsis maculans 11 5319.8 483.617 90.26 0.000
				Error 48 257.2 5.358
				Total 59 5577.0
				Resumen del modelo
				R-cuad. R-cuad.
				S R-cuad. (ajustado) (pred)
				2.31481 95.39% 94.33% 92.79%
				Medias
				Pestalotiopsis
				maculans N Media Desv.Est. IC de 95%
				Clcl 5 32.400 1.949 (30.319, 34.481)
				Control 5 37.400 1.517 (35.319, 39.481)
				Cucl 5 22.20 3.35 ( 20.12, 24.28)
				Culu 5 26.00 5.34 ( 23.92, 28.08)
				Fuox 5 18.80 2.39 ( 16.72, 20.88)
				Fure 5 14.600 0.894 (12.519, 16.681)
				Hyph 5 34.400 1.517 (32.319, 36.481)
				Myro 5 10.800 1.483 ( 8.719, 12.881)
				Para 5 8.200 1.095 ( 6.119, 10.281)
				Pema 5 17.600 0.548 (15.519, 19.681)
				Pheu 5 31.600 1.517 (29.519, 33.681)
				Scco 5 31.800 1.924 (29.719, 33.881)
				Desv.Est. agrupada = 2.31481
				Comparaciones en parejas de Tukey
				Agrupar información utilizando el método de Tukey y una confianza de 95%
				Pestalotiopsis
				maculans N Media Agrupación
				Control 5 37.400 A
				Hyph 5 34.400 A B
				Clcl 5 32.400 A B
				Scco 5 31.800 B
				Pheu 5 31.600 B
				Culu 5 26.00 C
				Cucl 5 22.20 C D
				Fuox 5 18.80 D E
				Pema 5 17.600 D E
				Fure 5 14.600 E F
				Myro 5 10.800 F G
				Para 5 8.200 G
				Las medias que no comparten una letra son significativamente diferentes.
				Gráfica de intervalos de MEAC vs. Pestalotiopsis maculans
				Prueba de varianzas iguales: CACO vs. Pestalotiopsis maculans
				Método
				Hipótesis nula Todas las varianzas son iguales
				Hipótesis alterna Por lo menos una varianza es diferente
				Nivel de significancia α = 0.05
				Intervalos de confianza de Bonferroni de 95% para desviaciones estándar
				Pestalotiopsis
				maculans N Desv.Est. IC
				Clcl 5 1.51658 (0.221089, 24.3661)
				Control 5 0.44721 (0.040294, 11.6256)
				Cucl 5 1.14018 (0.215273, 14.1442)
				Culu 5 0.83666 (0.170172, 9.6346)
				Fuox 5 1.41421 (0.354578, 13.2112)
				Fure 5 0.54772 (0.192921, 3.6422)
				Hyph 5 0.44721 (0.040294, 11.6256)
				Myro 5 0.89443 (0.155761, 12.0298)
				Para 5 2.58844 (0.328965, 47.7034)
				Pema 5 0.54772 (0.192921, 3.6422)
				Pheu 5 1.92354 (0.353856, 24.4906)
				Scco 5 0.89443 (0.155761, 12.0298)
				Nivel de confianza individual = 99.5833%
				Pruebas
				Estadística
				Método de prueba Valor p
				Comparaciones múltiples — 0.351
				Levene 0.94 0.512
				Prueba de varianzas iguales: CACO vs. Pestalotiopsis maculans
				ANOVA unidireccional: CACO vs. Pestalotiopsis maculans
				* NOTA * No es posible dibujar la gráfica de intervalo para el procedimiento de Tukey. Las
				gráficas de intervalo para las comparaciones son ilegibles con más de 45 intervalos.
				Método
				Hipótesis nula Todas las medias son iguales
				Hipótesis alterna Por lo menos una media es diferente
				Nivel de significancia α = 0.05
				Se presupuso igualdad de varianzas para el análisis.
				Información del factor
				Factor Niveles Valores
				Pestalotiopsis maculans 12 Clcl, Control, Cucl, Culu, Fuox, Fure, Hyph, Myro, Para,
				Pema, Pheu, Scco
				Análisis de Varianza
				Fuente GL SC Ajust. MC Ajust. Valor F Valor p
				Pestalotiopsis maculans 11 1201.40 109.218 67.91 0.000
				Error 48 77.20 1.608
				Total 59 1278.60
				Resumen del modelo
				R-cuad. R-cuad.
				S R-cuad. (ajustado) (pred)
				1.26820 93.96% 92.58% 90.57%
				Medias
				Pestalotiopsis
				maculans N Media Desv.Est. IC de 95%
				Clcl 5 17.600 1.517 (16.460, 18.740)
				Control 5 29.800 0.447 (28.660, 30.940)
				Cucl 5 18.400 1.140 (17.260, 19.540)
				Culu 5 16.200 0.837 (15.060, 17.340)
				Fuox 5 16.000 1.414 (14.860, 17.140)
				Fure 5 15.400 0.548 (14.260, 16.540)
				Hyph 5 21.800 0.447 (20.660, 22.940)
				Myro 5 10.400 0.894 ( 9.260, 11.540)
				Para 5 17.80 2.59 ( 16.66, 18.94)
				Pema 5 16.400 0.548 (15.260, 17.540)
				Pheu 5 18.200 1.924 (17.060, 19.340)
				Scco 5 21.600 0.894 (20.460, 22.740)
				Desv.Est. agrupada = 1.26820
				Comparaciones en parejas de Tukey
				Agrupar información utilizando el método de Tukey y una confianza de 95%
				Pestalotiopsis
				maculans N Media Agrupación
				Control 5 29.800 A
				Hyph 5 21.800 B
				Scco 5 21.600 B
				Cucl 5 18.400 C
				Pheu 5 18.200 C
				Para 5 17.80 C D
				Clcl 5 17.600 C D
				Pema 5 16.400 C D
				Culu 5 16.200 C D
				Fuox 5 16.000 C D
				Fure 5 15.400 D
				Myro 5 10.400 E
				Las medias que no comparten una letra son significativamente diferentes.
				Gráfica de intervalos de CACO vs. Pestalotiopsis maculans

## Sheet: Fure
Fusarium redolens	MEAC	CACO	Fusarium redolens	Control	Clcl	Cucl	Culu	Fuox	Fure	Hyph	Myro	Para	Pema	Pheu	Scco
Control	60	53	MEAC	59.8	60.6	36	34	46	16	53.6	34.2	26.4	41.6	55	55
Control	61	54	CACO	51.4	43	29.6	18	16.4	17.2	34	20.2	33.2	32.2	30.8	30
Control	58	50
Control	60	48
Control	60	52	MEAC	1.09545	0.894427	1.41421	3.80789	2.73861	0	1.34164	4.26615	2.50998	3.20936	0	0
Clcl	60	42	CACO	2.40832	1.22474	0.894427	0.707107	1.34164	1.09545	2.91548	1.48324	3.89872	0.83666	1.78885	1.87083
Clcl	61	43
Clcl	60	42
Clcl	62	45		AGUASSSSSSSSSSSSSSSSSSSSSSSSSSSSSSSSSSSSSSSSSSS CON MEAC
Clcl	60	43
Cucl	35	30		Prueba de varianzas iguales: MEAC vs. Fusarium redolens
Cucl	35	28
Cucl	38	30		Método
Cucl	35	30
Cucl	37	30		Hipótesis nula Todas las varianzas son iguales
Culu	33	19		Hipótesis alterna Por lo menos una varianza es diferente
Culu	40	18		Nivel de significancia α = 0.05
Culu	35	18
Culu	30	18
Culu	32	17		Intervalos de confianza de Bonferroni de 95% para desviaciones estándar
Fuox	43	15
Fuox	46	15		Fusarium
Fuox	47	17		redolens N Desv.Est. IC
Fuox	50	18		Clcl 5 0.89443 (0.17847, 10.0639)
Fuox	44	17		Control 5 1.09545 (0.15263, 17.6511)
Fure	16	17		Cucl 5 1.41421 (0.39569, 11.3477)
Fure	16	19		Culu 5 3.80789 (0.65527, 49.6798)
Fure	16	17		Fuox 5 2.73861 (0.58495, 28.7856)
Fure	16	17		Fure 5 0.00000 ( *, *)
Fure	16	16		Hyph 5 1.34164 (0.42458, 9.5181)
Hyph	52	35		Myro 5 4.26615 (1.11024, 36.8036)
Hyph	55	36		Para 5 2.50998 (0.63955, 22.1157)
Hyph	53	32		Pema 5 3.20936 (0.45906, 50.3731)
Hyph	55	37		Pheu 5 0.00000 ( *, *)
Hyph	53	30		Scco 5 0.00000 ( *, *)
Myro	40	22
Myro	35	20		Nivel de confianza individual = 99.4444%
Myro	36	20
Myro	30	18
Myro	30	21		Pruebas
Para	28	35
Para	25	27		Estadística
Para	25	35		Método de prueba Valor p
Para	30	37		Comparaciones múltiples — 0.078
Para	24	32		Levene 2.05 0.044
Pema	40	33
Pema	42	32
Pema	39	33		Prueba de varianzas iguales: MEAC vs. Fusarium redolens
Pema	47	31
Pema	40	32
Pheu	55	30		ANOVA unidireccional: MEAC vs. Fusarium redolens
Pheu	55	30
Pheu	55	34		* NOTA * No es posible dibujar la gráfica de intervalo para el procedimiento de Tukey. Las
Pheu	55	30		gráficas de intervalo para las comparaciones son ilegibles con más de 45 intervalos.
Pheu	55	30
Scco	55	32
Scco	55	30		Método
Scco	55	27
Scco	55	31		Hipótesis nula Todas las medias son iguales
Scco	55	30		Hipótesis alterna Por lo menos una media es diferente
				Nivel de significancia α = 0.05
				Se presupuso igualdad de varianzas para el análisis.
				Información del factor
				Factor Niveles Valores
				Fusarium redolens 12 Clcl, Control, Cucl, Culu, Fuox, Fure, Hyph, Myro, Para, Pema,
				Pheu, Scco
				Análisis de Varianza
				Fuente GL SC Ajust. MC Ajust. Valor F Valor p
				Fusarium redolens 11 11074.6 1006.78 192.99 0.000
				Error 48 250.4 5.22
				Total 59 11325.0
				Resumen del modelo
				R-cuad. R-cuad.
				S R-cuad. (ajustado) (pred)
				2.28400 97.79% 97.28% 96.55%
				Medias
				Fusarium
				redolens N Media Desv.Est. IC de 95%
				Clcl 5 60.600 0.894 (58.546, 62.654)
				Control 5 59.800 1.095 (57.746, 61.854)
				Cucl 5 36.000 1.414 (33.946, 38.054)
				Culu 5 34.00 3.81 ( 31.95, 36.05)
				Fuox 5 46.00 2.74 ( 43.95, 48.05)
				Fure 5 16.00 0.00 ( 13.95, 18.05)
				Hyph 5 53.600 1.342 (51.546, 55.654)
				Myro 5 34.20 4.27 ( 32.15, 36.25)
				Para 5 26.40 2.51 ( 24.35, 28.45)
				Pema 5 41.60 3.21 ( 39.55, 43.65)
				Pheu 5 55.00 0.00 ( 52.95, 57.05)
				Scco 5 55.00 0.00 ( 52.95, 57.05)
				Desv.Est. agrupada = 2.28400
				Comparaciones en parejas de Tukey
				Agrupar información utilizando el método de Tukey y una confianza de 95%
				Fusarium
				redolens N Media Agrupación
				Clcl 5 60.600 A
				Control 5 59.800 A B
				Scco 5 55.00 B C
				Pheu 5 55.00 B C
				Hyph 5 53.600 C
				Fuox 5 46.00 D
				Pema 5 41.60 D
				Cucl 5 36.000 E
				Myro 5 34.20 E
				Culu 5 34.00 E
				Para 5 26.40 F
				Fure 5 16.00 G
				Las medias que no comparten una letra son significativamente diferentes.
				Gráfica de intervalos de MEAC vs. Fusarium redolens
				Prueba de varianzas iguales: CACO vs. Fusarium redolens
				Método
				Hipótesis nula Todas las varianzas son iguales
				Hipótesis alterna Por lo menos una varianza es diferente
				Nivel de significancia α = 0.05
				Intervalos de confianza de Bonferroni de 95% para desviaciones estándar
				Fusarium
				redolens N Desv.Est. IC
				Clcl 5 1.22474 (0.164800, 21.3186)
				Control 5 2.40832 (0.519572, 26.1461)
				Cucl 5 0.89443 (0.080588, 23.2512)
				Culu 5 0.70711 (0.095147, 12.3083)
				Fuox 5 1.34164 (0.384134, 10.9753)
				Fure 5 1.09545 (0.129533, 21.6983)
				Hyph 5 2.91548 (0.709939, 28.0429)
				Myro 5 1.48324 (0.236516, 21.7865)
				Para 5 3.89872 (0.586469, 60.7049)
				Pema 5 0.83666 (0.170172, 9.6346)
				Pheu 5 1.78885 (0.161176, 46.5023)
				Scco 5 1.87083 (0.251736, 32.5647)
				Nivel de confianza individual = 99.5833%
				Pruebas
				Estadística
				Método de prueba Valor p
				Comparaciones múltiples — 0.239
				Levene 1.16 0.339
				Prueba de varianzas iguales: CACO vs. Fusarium redolens
				ANOVA unidireccional: CACO vs. Fusarium redolens
				* NOTA * No es posible dibujar la gráfica de intervalo para el procedimiento de Tukey. Las
				gráficas de intervalo para las comparaciones son ilegibles con más de 45 intervalos.
				Método
				Hipótesis nula Todas las medias son iguales
				Hipótesis alterna Por lo menos una media es diferente
				Nivel de significancia α = 0.05
				Se presupuso igualdad de varianzas para el análisis.
				Información del factor
				Factor Niveles Valores
				Fusarium redolens 12 Clcl, Control, Cucl, Culu, Fuox, Fure, Hyph, Myro, Para, Pema,
				Pheu, Scco
				Análisis de Varianza
				Fuente GL SC Ajust. MC Ajust. Valor F Valor p
				Fusarium redolens 11 6231.7 566.521 151.41 0.000
				Error 48 179.6 3.742
				Total 59 6411.3
				Resumen del modelo
				R-cuad. R-cuad.
				S R-cuad. (ajustado) (pred)
				1.93434 97.20% 96.56% 95.62%
				Medias
				Fusarium
				redolens N Media Desv.Est. IC de 95%
				Clcl 5 43.000 1.225 (41.261, 44.739)
				Control 5 51.40 2.41 ( 49.66, 53.14)
				Cucl 5 29.600 0.894 (27.861, 31.339)
				Culu 5 18.000 0.707 (16.261, 19.739)
				Fuox 5 16.400 1.342 (14.661, 18.139)
				Fure 5 17.200 1.095 (15.461, 18.939)
				Hyph 5 34.00 2.92 ( 32.26, 35.74)
				Myro 5 20.200 1.483 (18.461, 21.939)
				Para 5 33.20 3.90 ( 31.46, 34.94)
				Pema 5 32.200 0.837 (30.461, 33.939)
				Pheu 5 30.800 1.789 (29.061, 32.539)
				Scco 5 30.000 1.871 (28.261, 31.739)
				Desv.Est. agrupada = 1.93434
				Comparaciones en parejas de Tukey
				Agrupar información utilizando el método de Tukey y una confianza de 95%
				Fusarium
				redolens N Media Agrupación
				Control 5 51.40 A
				Clcl 5 43.000 B
				Hyph 5 34.00 C
				Para 5 33.20 C D
				Pema 5 32.200 C D
				Pheu 5 30.800 C D
				Scco 5 30.000 C D
				Cucl 5 29.600 D
				Myro 5 20.200 E
				Culu 5 18.000 E
				Fure 5 17.200 E
				Fuox 5 16.400 E
				Las medias que no comparten una letra son significativamente diferentes.
				Gráfica de intervalos de CACO vs. Fusarium redolens

## Sheet: Culu
Curuvlaria lunata	MEAC	CACO		Control	Clcl	Cucl	Culu	Fuox	Fure	Hyph	Myro	Para	Pema	Pheu	Scco
Control	57	41	MEAC	53	26.6	16.8	18.8	26	13.4	30.2	14.8	13.6	22.6	38.4	33.2
Control	50	44	CACO	43.2	25.6	22	17.2	15.6	16	22.6	11.4	21.2	20.2	26	22
Control	48	43	CACO	1.30384	1.14018	2	0.83666	1.51658	0.707107	4.03733	2.60768	2.68328	2.28035	4.30116	1.22474
Control	54	44	MEAC	3.87298	1.14018	0.83666	0.83666	0.707107	1.14018	5.6745	2.38747	3.78153	3.57771	3.64692	0.83666
Control	56	44
Clcl	28	26		AGUASSSSSSSSSSSSSSSSSSSSSSSSSSSSSSSSSSSSSSSSSSS CON MEAC
Clcl	25	24
Clcl	27	27
Clcl	26	26		Prueba de varianzas iguales: MEAC vs. Curuvlaria lunata
Clcl	27	25
Cucl	18	20		Método
Cucl	16	24
Cucl	16	20		Hipótesis nula Todas las varianzas son iguales
Cucl	17	24		Hipótesis alterna Por lo menos una varianza es diferente
Cucl	17	22		Nivel de significancia α = 0.05
Culu	19	18
Culu	18	17
Culu	18	16		Intervalos de confianza de Bonferroni de 95% para desviaciones estándar
Culu	20	18
Culu	19	17		Curuvlaria
Fuox	27	16		lunata N Desv.Est. IC
Fuox	26	15		Clcl 5 1.14018 (0.21527, 14.1442)
Fuox	25	18		Control 5 3.87298 (1.06224, 33.0745)
Fuox	26	15		Cucl 5 0.83666 (0.17017, 9.6346)
Fuox	26	14		Culu 5 0.83666 (0.17017, 9.6346)
Fure	12	16		Fuox 5 0.70711 (0.09515, 12.3083)
Fure	13	16		Fure 5 1.14018 (0.21527, 14.1442)
Fure	15	17		Hyph 5 5.67450 (1.13519, 66.4375)
Fure	13	16		Myro 5 2.38747 (0.53136, 25.1253)
Fure	14	15		Para 5 3.78153 (0.65038, 51.4986)
Hyph	30	25		Pema 5 3.57771 (0.48806, 61.4275)
Hyph	35	27		Pheu 5 3.64692 (0.89338, 34.8691)
Hyph	22	17		Scco 5 0.83666 (0.17017, 9.6346)
Hyph	36	24
Hyph	28	20		Nivel de confianza individual = 99.5833%
Myro	16	16
Myro	13	11
Myro	15	10		Pruebas
Myro	18	10
Myro	12	10		Estadística
Para	8	20		Método de prueba Valor p
Para	15	24		Comparaciones múltiples — 0.020
Para	12	18		Levene 2.42 0.017
Para	15	24
Para	18	20
Pema	23	20		Prueba de varianzas iguales: MEAC vs. Curuvlaria lunata
Pema	22	18
Pema	18	23
Pema	22	22		ANOVA unidireccional: MEAC vs. Curuvlaria lunata
Pema	28	18
Pheu	38	25		* NOTA * No es posible dibujar la gráfica de intervalo para el procedimiento de Tukey. Las
Pheu	34	32		gráficas de intervalo para las comparaciones son ilegibles con más de 45 intervalos.
Pheu	36	27
Pheu	43	26
Pheu	41	20		Método
Scco	34	20
Scco	33	23		Hipótesis nula Todas las medias son iguales
Scco	34	22		Hipótesis alterna Por lo menos una media es diferente
Scco	33	22		Nivel de significancia α = 0.05
Scco	32	23
				Se presupuso igualdad de varianzas para el análisis.
				Información del factor
				Factor Niveles Valores
				Curuvlaria lunata 12 Clcl, Control, Cucl, Culu, Fuox, Fure, Hyph, Myro, Para, Pema,
				Pheu, Scco
				Análisis de Varianza
				Fuente GL SC Ajust. MC Ajust. Valor F Valor p
				Curuvlaria lunata 11 7684.2 698.562 85.10 0.000
				Error 48 394.0 8.208
				Total 59 8078.2
				Resumen del modelo
				R-cuad. R-cuad.
				S R-cuad. (ajustado) (pred)
				2.86502 95.12% 94.00% 92.38%
				Medias
				Curuvlaria
				lunata N Media Desv.Est. IC de 95%
				Clcl 5 26.600 1.140 (24.024, 29.176)
				Control 5 53.00 3.87 ( 50.42, 55.58)
				Cucl 5 16.800 0.837 (14.224, 19.376)
				Culu 5 18.800 0.837 (16.224, 21.376)
				Fuox 5 26.000 0.707 (23.424, 28.576)
				Fure 5 13.400 1.140 (10.824, 15.976)
				Hyph 5 30.20 5.67 ( 27.62, 32.78)
				Myro 5 14.80 2.39 ( 12.22, 17.38)
				Para 5 13.60 3.78 ( 11.02, 16.18)
				Pema 5 22.60 3.58 ( 20.02, 25.18)
				Pheu 5 38.40 3.65 ( 35.82, 40.98)
				Scco 5 33.200 0.837 (30.624, 35.776)
				Desv.Est. agrupada = 2.86502
				Comparaciones en parejas de Tukey
				Agrupar información utilizando el método de Tukey y una confianza de 95%
				Curuvlaria
				lunata N Media Agrupación
				Control 5 53.00 A
				Pheu 5 38.40 B
				Scco 5 33.200 B C
				Hyph 5 30.20 C D
				Clcl 5 26.600 D E
				Fuox 5 26.000 D E
				Pema 5 22.60 E F
				Culu 5 18.800 F G
				Cucl 5 16.800 F G
				Myro 5 14.80 G
				Para 5 13.60 G
				Fure 5 13.400 G
				Las medias que no comparten una letra son significativamente diferentes.
				Gráfica de intervalos de MEAC vs. Curuvlaria lunata
				Prueba de varianzas iguales: CACO vs. Curuvlaria lunata
				Método
				Hipótesis nula Todas las varianzas son iguales
				Hipótesis alterna Por lo menos una varianza es diferente
				Nivel de significancia α = 0.05
				Intervalos de confianza de Bonferroni de 95% para desviaciones estándar
				Curuvlaria
				lunata N Desv.Est. IC
				Clcl 5 1.14018 (0.215273, 14.1442)
				Control 5 1.30384 (0.159652, 24.9402)
				Cucl 5 2.00000 (0.651732, 14.3753)
				Culu 5 0.83666 (0.170172, 9.6346)
				Fuox 5 1.51658 (0.221089, 24.3661)
				Fure 5 0.70711 (0.095147, 12.3083)
				Hyph 5 4.03733 (0.915746, 41.6906)
				Myro 5 2.60768 (0.252870, 62.9850)
				Para 5 2.68328 (0.768268, 21.9505)
				Pema 5 2.28035 (0.666840, 18.2645)
				Pheu 5 4.30116 (0.625298, 69.2962)
				Scco 5 1.22474 (0.164800, 21.3186)
				Nivel de confianza individual = 99.5833%
				Pruebas
				Estadística
				Método de prueba Valor p
				Comparaciones múltiples — 0.089
				Levene 1.27 0.271
				Prueba de varianzas iguales: CACO vs. Curuvlaria lunata
				ANOVA unidireccional: CACO vs. Curuvlaria lunata
				* NOTA * No es posible dibujar la gráfica de intervalo para el procedimiento de Tukey. Las
				gráficas de intervalo para las comparaciones son ilegibles con más de 45 intervalos.
				Método
				Hipótesis nula Todas las medias son iguales
				Hipótesis alterna Por lo menos una media es diferente
				Nivel de significancia α = 0.05
				Se presupuso igualdad de varianzas para el análisis.
				Información del factor
				Factor Niveles Valores
				Curuvlaria lunata 12 Clcl, Control, Cucl, Culu, Fuox, Fure, Hyph, Myro, Para, Pema,
				Pheu, Scco
				Análisis de Varianza
				Fuente GL SC Ajust. MC Ajust. Valor F Valor p
				Curuvlaria lunata 11 3474.6 315.871 57.43 0.000
				Error 48 264.0 5.500
				Total 59 3738.6
				Resumen del modelo
				R-cuad. R-cuad.
				S R-cuad. (ajustado) (pred)
				2.34521 92.94% 91.32% 88.97%
				Medias
				Curuvlaria
				lunata N Media Desv.Est. IC de 95%
				Clcl 5 25.600 1.140 (23.491, 27.709)
				Control 5 43.200 1.304 (41.091, 45.309)
				Cucl 5 22.000 2.000 (19.891, 24.109)
				Culu 5 17.200 0.837 (15.091, 19.309)
				Fuox 5 15.600 1.517 (13.491, 17.709)
				Fure 5 16.000 0.707 (13.891, 18.109)
				Hyph 5 22.60 4.04 ( 20.49, 24.71)
				Myro 5 11.40 2.61 ( 9.29, 13.51)
				Para 5 21.20 2.68 ( 19.09, 23.31)
				Pema 5 20.20 2.28 ( 18.09, 22.31)
				Pheu 5 26.00 4.30 ( 23.89, 28.11)
				Scco 5 22.000 1.225 (19.891, 24.109)
				Desv.Est. agrupada = 2.34521
				Comparaciones en parejas de Tukey
				Agrupar información utilizando el método de Tukey y una confianza de 95%
				Curuvlaria
				lunata N Media Agrupación
				Control 5 43.200 A
				Pheu 5 26.00 B
				Clcl 5 25.600 B
				Hyph 5 22.60 B C
				Scco 5 22.000 B C D
				Cucl 5 22.000 B C D
				Para 5 21.20 B C D
				Pema 5 20.20 C D E
				Culu 5 17.200 D E
				Fure 5 16.000 E F
				Fuox 5 15.600 E F
				Myro 5 11.40 F
				Las medias que no comparten una letra son significativamente diferentes.
				Gráfica de intervalos de CACO vs. Curuvlaria lunata

## Sheet: scco
Scolecobasidium constrictum	MEAC	CACO	Scolecobasidium constrictum	Control	Clcl	Cucl	Culu	Fuox	Fure	Hyph	Myro	Para	Pema	Pheu	Scco
Control	18	14	MEA	18.6	16	15	16.4	16.4	15.4	19.2	13.4	13.8	15.4	17	16.6
Control	19	15		0.547723	1.22474	1	1.14018	1.14018	0.547723	0.83666	1.14018	0.83666	0.547723	0.707107	0.894427
Control	18	15	CACO	15.2	16.6	16.2	16.4	14.4	15	14.6	11.6	13.6	15.2	15.4	14
Control	19	16		0.83666	0.547723	2.48998	2.40832	1.14018	1.41421	1.81659	0.894427	0.894427	0.447214	1.14018	0.707107
Control	19	16
Clcl	16	16
Clcl	15	16
Clcl	15	17
Clcl	16	17		Prueba de varianzas iguales: MEAC vs. Scolecobasidium constrictum
Clcl	18	17
Cucl	14	12		Método
Cucl	15	16
Cucl	16	18		Hipótesis nula Todas las varianzas son iguales
Cucl	16	17		Hipótesis alterna Por lo menos una varianza es diferente
Cucl	14	18		Nivel de significancia α = 0.05
Culu	15	19
Culu	16	15
Culu	18	13		Intervalos de confianza de Bonferroni de 95% para desviaciones estándar
Culu	17	17
Culu	16	18		Scolecobasidium
Fuox	18	15		constrictum N Desv.Est. IC
Fuox	15	14		Clcl 5 1.22474 (0.164800, 21.3186)
Fuox	17	16		Control 5 0.54772 (0.192921, 3.6422)
Fuox	16	13		Cucl 5 1.00000 (0.325866, 7.1876)
Fuox	16	14		Culu 5 1.14018 (0.215273, 14.1442)
Fure	16	15		Fuox 5 1.14018 (0.215273, 14.1442)
Fure	15	15		Fure 5 0.54772 (0.192921, 3.6422)
Fure	15	13		Hyph 5 0.83666 (0.170172, 9.6346)
Fure	15	15		Myro 5 1.14018 (0.215273, 14.1442)
Fure	16	17		Para 5 0.83666 (0.170172, 9.6346)
Hyph	20	13		Pema 5 0.54772 (0.192921, 3.6422)
Hyph	19	13		Pheu 5 0.70711 (0.095147, 12.3083)
Hyph	18	14		Scco 5 0.89443 (0.155761, 12.0298)
Hyph	19	16
Hyph	20	17		Nivel de confianza individual = 99.5833%
Myro	15	11
Myro	14	11
Myro	13	11		Pruebas
Myro	12	12
Myro	13	13		Estadística
Para	13	13		Método de prueba Valor p
Para	14	13		Comparaciones múltiples — 0.923
Para	15	13		Levene 0.35 0.970
Para	14	14
Para	13	15
Pema	15	15		Prueba de varianzas iguales: MEAC vs. Scolecobasidium constrictum
Pema	15	15
Pema	15	15
Pema	16	15		ANOVA unidireccional: MEAC vs. Scolecobasidium constrictum
Pema	16	16
Pheu	16	15		* NOTA * No es posible dibujar la gráfica de intervalo para el procedimiento de Tukey. Las
Pheu	17	16		gráficas de intervalo para las comparaciones son ilegibles con más de 45 intervalos.
Pheu	18	15
Pheu	17	14
Pheu	17	17		Método
Scco	16	13
Scco	16	14		Hipótesis nula Todas las medias son iguales
Scco	18	14		Hipótesis alterna Por lo menos una media es diferente
Scco	17	14		Nivel de significancia α = 0.05
Scco	16	15
				Se presupuso igualdad de varianzas para el análisis.
				Información del factor
				Factor Niveles Valores
				Scolecobasidium constrictum 12 Clcl, Control, Cucl, Culu, Fuox, Fure, Hyph, Myro,
				Para, Pema, Pheu, Scco
				Análisis de Varianza
				Fuente GL SC Ajust. MC Ajust. Valor F Valor p
				Scolecobasidium constrictum 11 159.40 14.4909 17.39 0.000
				Error 48 40.00 0.8333
				Total 59 199.40
				Resumen del modelo
				R-cuad. R-cuad.
				S R-cuad. (ajustado) (pred)
				0.912871 79.94% 75.34% 68.66%
				Medias
				Scolecobasidium
				constrictum N Media Desv.Est. IC de 95%
				Clcl 5 16.000 1.225 (15.179, 16.821)
				Control 5 18.600 0.548 (17.779, 19.421)
				Cucl 5 15.000 1.000 (14.179, 15.821)
				Culu 5 16.400 1.140 (15.579, 17.221)
				Fuox 5 16.400 1.140 (15.579, 17.221)
				Fure 5 15.400 0.548 (14.579, 16.221)
				Hyph 5 19.200 0.837 (18.379, 20.021)
				Myro 5 13.400 1.140 (12.579, 14.221)
				Para 5 13.800 0.837 (12.979, 14.621)
				Pema 5 15.400 0.548 (14.579, 16.221)
				Pheu 5 17.000 0.707 (16.179, 17.821)
				Scco 5 16.600 0.894 (15.779, 17.421)
				Desv.Est. agrupada = 0.912871
				Comparaciones en parejas de Tukey
				Agrupar información utilizando el método de Tukey y una confianza de 95%
				Scolecobasidium
				constrictum N Media Agrupación
				Hyph 5 19.200 A
				Control 5 18.600 A B
				Pheu 5 17.000 B C
				Scco 5 16.600 C D
				Fuox 5 16.400 C D
				Culu 5 16.400 C D
				Clcl 5 16.000 C D
				Pema 5 15.400 C D E
				Fure 5 15.400 C D E
				Cucl 5 15.000 D E F
				Para 5 13.800 E F
				Myro 5 13.400 F
				Las medias que no comparten una letra son significativamente diferentes.
				Gráfica de intervalos de MEAC vs. Scolecobasidium constrictum
				Prueba de varianzas iguales: CACO vs. Scolecobasidium constrictum
				Método
				Hipótesis nula Todas las varianzas son iguales
				Hipótesis alterna Por lo menos una varianza es diferente
				Nivel de significancia α = 0.05
				Intervalos de confianza de Bonferroni de 95% para desviaciones estándar
				Scolecobasidium
				constrictum N Desv.Est. IC
				Clcl 5 0.54772 (0.192921, 3.6422)
				Control 5 0.83666 (0.170172, 9.6346)
				Cucl 5 2.48998 (0.298595, 48.6333)
				Culu 5 2.40832 (0.519572, 26.1461)
				Fuox 5 1.14018 (0.215273, 14.1442)
				Fure 5 1.41421 (0.190295, 24.6166)
				Hyph 5 1.81659 (0.501455, 15.4137)
				Myro 5 0.89443 (0.155761, 12.0298)
				Para 5 0.89443 (0.155761, 12.0298)
				Pema 5 0.44721 (0.040294, 11.6256)
				Pheu 5 1.14018 (0.215273, 14.1442)
				Scco 5 0.70711 (0.095147, 12.3083)
				Nivel de confianza individual = 99.5833%
				Pruebas
				Estadística
				Método de prueba Valor p
				Comparaciones múltiples — 0.140
				Levene 1.21 0.309
				Prueba de varianzas iguales: CACO vs. Scolecobasidium constrictum
				ANOVA unidireccional: CACO vs. Scolecobasidium constrictum
				* NOTA * No es posible dibujar la gráfica de intervalo para el procedimiento de Tukey. Las
				gráficas de intervalo para las comparaciones son ilegibles con más de 45 intervalos.
				Método
				Hipótesis nula Todas las medias son iguales
				Hipótesis alterna Por lo menos una media es diferente
				Nivel de significancia α = 0.05
				Se presupuso igualdad de varianzas para el análisis.
				Información del factor
				Factor Niveles Valores
				Scolecobasidium constrictum 12 Clcl, Control, Cucl, Culu, Fuox, Fure, Hyph, Myro,
				Para, Pema, Pheu, Scco
				Análisis de Varianza
				Fuente GL SC Ajust. MC Ajust. Valor F Valor p
				Scolecobasidium constrictum 11 104.85 9.532 4.93 0.000
				Error 48 92.80 1.933
				Total 59 197.65
				Resumen del modelo
				R-cuad. R-cuad.
				S R-cuad. (ajustado) (pred)
				1.39044 53.05% 42.29% 26.64%
				Medias
				Scolecobasidium
				constrictum N Media Desv.Est. IC de 95%
				Clcl 5 16.600 0.548 (15.350, 17.850)
				Control 5 15.200 0.837 (13.950, 16.450)
				Cucl 5 16.20 2.49 ( 14.95, 17.45)
				Culu 5 16.40 2.41 ( 15.15, 17.65)
				Fuox 5 14.400 1.140 (13.150, 15.650)
				Fure 5 15.000 1.414 (13.750, 16.250)
				Hyph 5 14.600 1.817 (13.350, 15.850)
				Myro 5 11.600 0.894 (10.350, 12.850)
				Para 5 13.600 0.894 (12.350, 14.850)
				Pema 5 15.200 0.447 (13.950, 16.450)
				Pheu 5 15.400 1.140 (14.150, 16.650)
				Scco 5 14.000 0.707 (12.750, 15.250)
				Desv.Est. agrupada = 1.39044
				Comparaciones en parejas de Tukey
				Agrupar información utilizando el método de Tukey y una confianza de 95%
				Scolecobasidium
				constrictum N Media Agrupación
				Clcl 5 16.600 A
				Culu 5 16.40 A
				Cucl 5 16.20 A
				Pheu 5 15.400 A
				Pema 5 15.200 A
				Control 5 15.200 A
				Fure 5 15.000 A
				Hyph 5 14.600 A B
				Fuox 5 14.400 A B
				Scco 5 14.000 A B
				Para 5 13.600 A B
				Myro 5 11.600 B
				Las medias que no comparten una letra son significativamente diferentes.
				Gráfica de intervalos de CACO vs. Scolecobasidium constrictum

[truncated: 4 more sheets: Hyph, Fuox, Cucl, Fig. 2 A]
