# Supplementary material for: Interactions between abundant fungal species influence the fungal community assemblage on limestone
Source: PLoS One. 2017 Dec 6;12(12):e0188443. doi: 10.1371/journal.pone.0188443 (PMC5718416; doi:10.1371/journal.pone.0188443)
Supplement: S4 Data — (XLSX) [file pone.0188443.s006.xlsx]

## Sheet: Hoja1
		Species A							Species B							Colonization by both species							Area without colonization
Species A	Species B	Treatment 1	Treatment 2	Treatment 3	Mean	SD	%Mean	%SD	Treatment 1	Treatment 2	Treatment 3	Mean	SD	%Mean	%SD	Treatment 1	Treatment 2	Treatment 3	Mean	SD	%Mean	%SD	Treatment 1	Treatment 2	Treatment 3	Mean	SD	%Mean	%SD
C. cladosporioides	C. lunata	0	0	0	0	0	0	0	38	10	23	23.6667	14.0119	47.3333	28.0238	11	40	27	26	14.5258	52	29.0517	1	0	0	0.333333	0.57735	0.666667	1.1547
C. cladosporioides	F. redolens	18	16	11	15	3.60555	30	7.2111	22	27	29	26	3.60555	52	7.2111	5	1	3	3	2	6	4	5	6	7	6	1	12	2
C. cladosporioides	M. roridum	16	0	0	5.33333	9.2376	10.6667	18.4752	4	15	32	17	14.1067	34	28.2135	30	35	16	27	9.84886	54	19.6977	0	0	2	0.666667	1.1547	1.33333	2.3094
C. cladosporioides	Paraconiothyrium sp.	0	2	1	1	1	2	2	2	0	2	1.33333	1.1547	2.66667	2.3094	0	0	0	0	0	0	0	48	48	47	47.6667	0.57735	95.3333	1.1547
C. cladosporioides	P. maculans	0	1	0	0.333333	0.57735	0.666667	1.1547	38	39	31	36	4.3589	72	8.7178	0	0	0	0	0	0	0	12	10	19	13.6667	4.72582	27.3333	9.45163
C. cladosporioides	Ph. eupyrena	0	0	0	0	0	0	0	49	49	49	49	0	98	0	1	1	0	0.666667	0.57735	1.33333	1.1547	0	0	1	0.333333	0.57735	0.666667	1.1547
C. lunata	F. redolens	46	47	43	45.3333	2.08167	90.6667	4.16333	0	1	1	0.666667	0.57735	1.33333	1.1547	0	1	0	0.333333	0.57735	0.666667	1.1547	4	1	6	3.66667	2.51661	7.33333	5.03322
C. lunata	M. roridum	13	9	10	10.6667	2.08167	21.3333	4.16333	0	0	3	1	1.73205	2	3.4641	36	40	37	37.6667	2.08167	75.3333	4.16333	1	1	0	0.666667	0.57735	1.33333	1.1547
C. lunata	Paraconiothyrium sp.	50	50	49	49.6667	0.57735	99.3333	1.1547	0	0	0	0	0	0	0	0	0	0	0	0	0	0	0	0	1	0.333333	0.57735	0.666667	1.1547
C. lunata	P. maculans	46	49	43	46	3	92	6	0	0	0	0	0	0	0	3	1	1	1.66667	1.1547	3.33333	2.3094	1	0	6	2.33333	3.21455	4.66667	6.4291
C. lunata	Ph. eupyrena	7	8	0	5	4.3589	10	8.7178	5	1	23	9.66667	11.7189	19.3333	23.4379	38	41	24	34.3333	9.07377	68.6667	18.1475	0	0	3	1	1.73205	2	3.4641
F. redolens	M. roridum	18	26	29	24.3333	5.68624	48.6667	11.3725	18	14	11	14.3333	3.51188	28.6667	7.02377	2	0	2	1.33333	1.1547	2.66667	2.3094	12	10	8	10	2	20	4
F. redolens	Paraconiothyrium sp.	2	1	1	1.33333	0.57735	2.66667	1.1547	1	2	0	1	1	2	2	0	0	0	0	0	0	0	47	47	49	47.6667	1.1547	95.3333	2.3094
F. redolens	P. maculans	43	45	46	44.6667	1.52753	89.3333	3.05505	0	0	0	0	0	0	0	1	0	1	0.666667	0.57735	1.33333	1.1547	6	5	3	4.66667	1.52753	9.33333	3.05505
F. redolens	Ph. eupyrena	0	0	0	0	0	0	0	40	48	45	44.3333	4.04145	88.6667	8.0829	0	1	0	0.333333	0.57735	0.666667	1.1547	10	1	5	5.33333	4.50925	10.6667	9.0185
M. roridum	Paraconiothyrium sp.	45	49	49	47.6667	2.3094	95.3333	4.6188	0	0	0	0	0	0	0	0	0	1	0.333333	0.57735	0.666667	1.1547	5	1	0	2	2.64575	4	5.2915
M. roridum	P. maculans	36	24	6	22	15.0997	44	30.1993	0	0	29	9.66667	16.7432	19.3333	33.4863	13	23	6	14	8.544	28	17.088	1	3	9	4.33333	4.16333	8.66667	8.32666
M. roridum	Ph. eupyrena	20	21	18	19.6667	1.52753	39.3333	3.05505	20	17	22	19.6667	2.51661	39.3333	5.03322	8	5	6	6.33333	1.52753	12.6667	3.05505	2	7	4	4.33333	2.51661	8.66667	5.03322
Paraconiothyrium sp.	P. maculans	2	1	6	3	2.64575	6	5.2915	43	42	39	41.3333	2.08167	82.6667	4.16333	1	0	0	0.333333	0.57735	0.666667	1.1547	4	7	5	5.33333	1.52753	10.6667	3.05505
Paraconiothyrium sp.	Ph. eupyrena	0	0	0	0	0	0	0	49	47	37	44.3333	6.4291	88.6667	12.8582	0	2	5	2.33333	2.51661	4.66667	5.03322	1	1	8	3.33333	4.04145	6.66667	8.0829
P. maculans	Ph. eupyrena	0	0	0	0	0	0	0	49	50	49	49.3333	0.57735	98.6667	1.1547	1	0	0	0.333333	0.57735	0.666667	1.1547	0	0	1	0.333333	0.57735	0.666667	1.1547

## Sheet: Hoja2
		Species A			Species B			Colonization by both species			Area without colonization
Especie A	Especie B	Treatment 1	Treatment 2	Treatment 3	Treatment 1	Treatment 2	Treatment 3	Treatment 1	Treatment 2	Treatment 3	Treatment 1	Treatment 2	Treatment 3
C. cladosporioides	C. lunata	0.707107	0.707107	0.707107	6.20484	3.24037	4.84768	3.39116	6.36396	5.24404	1.22474	0.707107	0.707107
C. cladosporioides	F. redolens	4.30116	4.06202	3.39116	4.74342	5.24404	5.43139	2.34521	1.22474	1.87083	2.34521	2.54951	2.73861
C. cladosporioides	M. roridum	4.06202	0.707107	0.707107	2.12132	3.937	5.70088	5.52268	5.95819	4.06202	0.707107	0.707107	1.58114
C. cladosporioides	Paraconiothyrium sp.	0.707107	1.58114	1.22474	1.58114	0.707107	1.58114	0.707107	0.707107	0.707107	6.96419	6.96419	6.89202
C. cladosporioides	P. maculans	0.707107	1.22474	0.707107	6.20484	6.2849	5.61249	0.707107	0.707107	0.707107	3.53553	3.24037	4.41588
C. cladosporioides	Ph. eupyrena	0.707107	0.707107	0.707107	7.03562	7.03562	7.03562	1.22474	1.22474	0.707107	0.707107	0.707107	1.22474
C. lunata	F. redolens	6.81909	6.89202	6.59545	0.707107	1.22474	1.22474	0.707107	1.22474	0.707107	2.12132	1.22474	2.54951
C. lunata	M. roridum	3.67423	3.08221	3.24037	0.707107	0.707107	1.87083	6.04152	6.36396	6.12372	1.22474	1.22474	0.707107
C. lunata	Paraconiothyrium sp.	7.10634	7.10634	7.03562	0.707107	0.707107	0.707107	0.707107	0.707107	0.707107	0.707107	0.707107	1.22474
C. lunata	P. maculans	6.81909	7.03562	6.59545	0.707107	0.707107	0.707107	1.87083	1.22474	1.22474	1.22474	0.707107	2.54951
C. lunata	Ph. eupyrena	2.73861	2.91548	0.707107	2.34521	1.22474	4.84768	6.20484	6.44205	4.94975	0.707107	0.707107	1.87083
F. redolens	M. roridum	4.30116	5.14782	5.43139	4.30116	3.80789	3.39116	1.58114	0.707107	1.58114	3.53553	3.24037	2.91548
F. redolens	Paraconiothyrium sp.	1.58114	1.22474	1.22474	1.22474	1.58114	0.707107	0.707107	0.707107	0.707107	6.89202	6.89202	7.03562
F. redolens	P. maculans	6.59545	6.74537	6.81909	0.707107	0.707107	0.707107	1.22474	0.707107	1.22474	2.54951	2.34521	1.87083
F. redolens	Ph. eupyrena	0.707107	0.707107	0.707107	6.36396	6.96419	6.74537	0.707107	1.22474	0.707107	3.24037	1.22474	2.34521
M. roridum	Paraconiothyrium sp.	6.74537	7.03562	7.03562	0.707107	0.707107	0.707107	0.707107	0.707107	1.22474	2.34521	1.22474	0.707107
M. roridum	P. maculans	6.04152	4.94975	2.54951	0.707107	0.707107	5.43139	3.67423	4.84768	2.54951	1.22474	1.87083	3.08221
M. roridum	Ph. eupyrena	4.52769	4.63681	4.30116	4.52769	4.1833	4.74342	2.91548	2.34521	2.54951	1.58114	2.73861	2.12132
Paraconiothyrium sp.	P. maculans	1.58114	1.22474	2.54951	6.59545	6.5192	6.2849	1.22474	0.707107	0.707107	2.12132	2.73861	2.34521
Paraconiothyrium sp.	Ph. eupyrena	0.707107	0.707107	0.707107	7.03562	6.89202	6.12372	0.707107	1.58114	2.34521	1.22474	1.22474	2.91548
P. maculans	Ph. eupyrena	0.707107	0.707107	0.707107	7.03562	7.10634	7.03562	1.22474	0.707107	0.707107	0.707107	0.707107	1.22474

## Sheet: Hoja4
Fungi N Media SD IC 95%		Fungi N Media SD IC 95%		Fungi N Media SD IC 95%		Fungi N Media SD IC 95%		Fungi N Media SD IC 95%		Fungi N Media SD IC 95%		Fungi N Media SD IC 95%		Fungi N Media SD IC 95%		Fungi N Media SD IC 95%		Fungi N Media SD IC 95%		Fungi N Media SD IC 95%		Fungi N Media SD IC 95%		Fungi N Media SD IC 95%		Fungi N Media SD IC 95%		Fungi N Media SD IC 95%		Fungi N Media SD IC 95%		Fungi N Media SD IC 95%		Fungi N Media SD IC 95%		Fungi N Media SD IC 95%		Fungi N Media SD IC 95%		Fungi N Media SD IC 95%
CLCL-CULU 2 3 5.000 1.501 ( 3.580, 6.419)		CLCL-FURE 2 3 1.814 0.562 (1.255, 2.372)		CLCL-MYRO 2 3 5.181 0.993 ( 3.275, 7.087)		CLCL-PASP 2 3 0.7071 0.0000 (0.2608, 1.1534)		CLCL-PEMA 2 3 0.7071 0.0000 (0.1922, 1.2220)		CLCL-PHEU 2 3 1.052 0.299 ( 0.771, 1.334)		CULU-FURE 2 3 0.880 0.299 ( 0.339, 1.420)		CULU-MYRO 2 3 6.1764 0.1675 (5.6345, 6.7183)		CULU-PASP 2 3 0.7071 0.0000 (0.5063, 0.9079)		CULU-PEMA 2 3 1.440 0.373 ( 0.745, 2.135)		CULU-PHEU 2 3 5.866 0.802 ( 4.229, 7.502)		FURE-MYRO 2 3 1.290 0.505 (0.657, 1.923)		FURE-PASP 2 3 0.7071 0.0000 (0.3794, 1.0348)		FURE-PEMA 2 3 1.052 0.299 ( 0.737, 1.367)		FURE-PHEU 2 3 0.880 0.299 ( 0.150, 1.609)		MYRO-PASP 2 3 0.880 0.299 ( 0.277, 1.482)		MYRO-PEMA 2 3 3.690 1.149 ( 1.305, 6.076)		MYRO-PHEU 2 3 2.603 0.289 ( 2.120, 3.087)		PASP-PEMA 2 3 0.880 0.299 ( 0.329, 1.430)		PASP-PHEU 2 3 1.544 0.820 ( 0.635, 2.454)		PEMA-PHEU 2 3 0.880 0.299 ( 0.597, 1.162)
CLCL-CULU H1 3 0.7071 0.0000 (-0.7122, 2.1264)		CLCL-FURE H1 3 3.918 0.472 (3.360, 4.477)		CLCL-MYRO H1 3 1.83 1.94 ( -0.08, 3.73)		CLCL-PASP H1 3 1.171 0.439 ( 0.725, 1.617)		CLCL-PEMA H1 3 0.880 0.299 ( 0.365, 1.395)		CLCL-PHEU H1 3 0.7071 0.0000 (0.4258, 0.9885)		CULU-FURE H1 3 6.7689 0.1545 (6.2282, 7.3095)		CULU-MYRO H1 3 3.332 0.307 ( 2.790, 3.874)		CULU-PASP H1 3 7.0828 0.0408 (6.8820, 7.2836)		CULU-PEMA H1 3 6.817 0.220 ( 6.122, 7.512)		CULU-PHEU H1 3 2.120 1.227 ( 0.484, 3.757)		FURE-MYRO H1 3 4.960 0.588 (4.327, 5.593)		FURE-PASP H1 3 1.344 0.206 ( 1.016, 1.671)		FURE-PEMA H1 3 6.7200 0.1140 (6.4052, 7.0347)		FURE-PHEU H1 3 0.7071 0.0000 (-0.0226, 1.4368)		MYRO-PASP H1 3 6.9389 0.1676 (6.3366, 7.5411)		MYRO-PEMA H1 3 4.51 1.79 ( 2.13, 6.90)		MYRO-PHEU H1 3 4.4886 0.1712 (4.0048, 4.9723)		PASP-PEMA H1 3 1.785 0.686 ( 1.235, 2.335)		PASP-PHEU H1 3 0.7071 0.0000 (-0.2020, 1.6162)		PEMA-PHEU H1 3 0.7071 0.0000 (0.4244, 0.9898)
CLCL-CULU H2 3 4.764 1.484 ( 3.345, 6.184)		CLCL-FURE H2 3 5.140 0.356 (4.581, 5.698)		CLCL-MYRO H2 3 3.92 1.79 ( 2.01, 5.83)		CLCL-PASP H2 3 1.290 0.505 ( 0.843, 1.736)		CLCL-PEMA H2 3 6.034 0.367 ( 5.519, 6.549)		CLCL-PHEU H2 3 7.036 0.000 ( 6.754, 7.317)		CULU-FURE H2 3 1.052 0.299 ( 0.512, 1.593)		CULU-MYRO H2 3 1.095 0.672 ( 0.553, 1.637)		CULU-PASP H2 3 0.7071 0.0000 (0.5063, 0.9079)		CULU-PEMA H2 3 0.7071 0.0000 (0.0120, 1.4023)		CULU-PHEU H2 3 2.81 1.85 ( 1.17, 4.44)		FURE-MYRO H2 3 3.833 0.456 (3.200, 4.466)		FURE-PASP H2 3 1.171 0.439 ( 0.843, 1.499)		FURE-PEMA H2 3 0.7071 0.0000 (0.3924, 1.0218)		FURE-PHEU H2 3 6.691 0.304 ( 5.961, 7.421)		MYRO-PASP H2 3 0.7071 0.0000 (0.1048, 1.3094)		MYRO-PEMA H2 3 2.28 2.73 ( -0.10, 4.67)		MYRO-PHEU H2 3 4.485 0.283 ( 4.001, 4.969)		PASP-PEMA H2 3 6.4665 0.1618 (5.9163, 7.0167)		PASP-PHEU H2 3 6.684 0.490 ( 5.775, 7.593)		PEMA-PHEU H2 3 7.0592 0.0408 (6.7765, 7.3419)
CLCL-CULU SC 3 0.880 0.299 ( -0.540, 2.299)		CLCL-FURE SC 3 2.544 0.197 (1.986, 3.103)		CLCL-MYRO SC 3 0.998 0.505 (-0.907, 2.904)		CLCL-PASP SC 3 6.9401 0.0417 (6.4938, 7.3865)		CLCL-PEMA SC 3 3.731 0.612 ( 3.216, 4.245)		CLCL-PHEU SC 3 0.880 0.299 ( 0.598, 1.161)		CULU-FURE SC 3 1.965 0.676 ( 1.425, 2.506)		CULU-MYRO SC 3 1.052 0.299 ( 0.510, 1.594)		CULU-PASP SC 3 0.880 0.299 ( 0.679, 1.080)		CULU-PEMA SC 3 1.494 0.950 ( 0.799, 2.189)		CULU-PHEU SC 3 1.095 0.672 (-0.541, 2.731)		FURE-MYRO SC 3 3.230 0.310 (2.597, 3.863)		FURE-PASP SC 3 6.9399 0.0829 (6.6122, 7.2676)		FURE-PEMA SC 3 2.255 0.348 ( 1.940, 2.570)		FURE-PHEU SC 3 2.270 1.010 ( 1.540, 3.000)		MYRO-PASP SC 3 1.426 0.837 ( 0.823, 2.028)		MYRO-PEMA SC 3 2.059 0.943 (-0.326, 4.445)		MYRO-PHEU SC 3 2.147 0.579 ( 1.663, 2.631)		PASP-PEMA SC 3 2.402 0.313 ( 1.852, 2.952)		PASP-PHEU SC 3 1.788 0.976 ( 0.879, 2.697)		PEMA-PHEU SC 3 0.880 0.299 ( 0.597, 1.162)
Fungi N Media		Fungi N Media		Fungi N Media		Fungi N Media		Fungi N Media		Fungi N Media		Fungi N Media		Fungi N Media		Fungi N Media		Fungi N Media		Fungi N Media		Fungi N Media		Fungi N Media		Fungi N Media		Fungi N Media		Fungi N Media		Fungi N Media		Fungi N Media		Fungi N Media		Fungi N Media		Fungi N Media
CLCL-CULU 2 3 5.000 A		CLCL-FURE H2 3 5.140 A		CLCL-MYRO 2 3 5.181 A		CLCL-PASP SC 3 6.9401 A		CLCL-PEMA H2 3 6.034 A		CLCL-PHEU H2 3 7.036 A		CULU-FURE H1 3 6.7689 A		CULU-MYRO 2 3 6.1764 A		CULU-PASP H1 3 7.0828 A		CULU-PEMA H1 3 6.817 A		CULU-PHEU 2 3 5.866 A		FURE-MYRO H1 3 4.960 A		FURE-PASP SC 3 6.9399 A		FURE-PEMA H1 3 6.7200 A		FURE-PHEU H2 3 6.691 A		MYRO-PASP H1 3 6.9389 A		MYRO-PEMA H1 3 4.51 A		MYRO-PHEU H1 3 4.4886 A		PASP-PEMA H2 3 6.4665 A		PASP-PHEU H2 3 6.684 A		PEMA-PHEU H2 3 7.0592 A
CLCL-CULU H2 3 4.764 A		CLCL-FURE H1 3 3.918 B		CLCL-MYRO H2 3 3.92 A B		CLCL-PASP H2 3 1.290 B		CLCL-PEMA SC 3 3.731 B		CLCL-PHEU 2 3 1.052 B		CULU-FURE SC 3 1.965 B		CULU-MYRO H1 3 3.332 B		CULU-PASP SC 3 0.880 B		CULU-PEMA SC 3 1.494 B		CULU-PHEU H2 3 2.81 A B		FURE-MYRO H2 3 3.833 A B		FURE-PASP H1 3 1.344 B		FURE-PEMA SC 3 2.255 B		FURE-PHEU SC 3 2.270 B		MYRO-PASP SC 3 1.426 B		MYRO-PEMA 2 3 3.690 A		MYRO-PHEU H2 3 4.485 A		PASP-PEMA SC 3 2.402 B		PASP-PHEU SC 3 1.788 B		PEMA-PHEU SC 3 0.880 B
CLCL-CULU SC 3 0.880 B		CLCL-FURE SC 3 2.544 C		CLCL-MYRO H1 3 1.83 A B		CLCL-PASP H1 3 1.171 B		CLCL-PEMA H1 3 0.880 C		CLCL-PHEU SC 3 0.880 B		CULU-FURE H2 3 1.052 B C		CULU-MYRO H2 3 1.095 C		CULU-PASP H2 3 0.7071 B		CULU-PEMA 2 3 1.440 B		CULU-PHEU H1 3 2.120 B		FURE-MYRO SC 3 3.230 B		FURE-PASP H2 3 1.171 B		FURE-PEMA 2 3 1.052 C		FURE-PHEU 2 3 0.880 B C		MYRO-PASP 2 3 0.880 B		MYRO-PEMA H2 3 2.28 A		MYRO-PHEU 2 3 2.603 B		PASP-PEMA H1 3 1.785 B C		PASP-PHEU 2 3 1.544 B		PEMA-PHEU 2 3 0.880 B
CLCL-CULU H1 3 0.7071 B		CLCL-FURE 2 3 1.814 C		CLCL-MYRO SC 3 0.998 B		CLCL-PASP 2 3 0.7071 B		CLCL-PEMA 2 3 0.7071 C		CLCL-PHEU H1 3 0.7071 B		CULU-FURE 2 3 0.880 C		CULU-MYRO SC 3 1.052 C		CULU-PASP 2 3 0.7071 B		CULU-PEMA H2 3 0.7071 B		CULU-PHEU SC 3 1.095 B		FURE-MYRO 2 3 1.290 C		FURE-PASP 2 3 0.7071 B		FURE-PEMA H2 3 0.7071 C		FURE-PHEU H1 3 0.7071 C		MYRO-PASP H2 3 0.7071 B		MYRO-PEMA SC 3 2.059 A		MYRO-PHEU SC 3 2.147 B		PASP-PEMA 2 3 0.880 C		PASP-PHEU H1 3 0.7071 B		PEMA-PHEU H1 3 0.7071 B
