# Supplementary material for: Interactions between abundant fungal species influence the fungal community assemblage on limestone
Source: PLoS One. 2017 Dec 6;12(12):e0188443. doi: 10.1371/journal.pone.0188443 (PMC5718416; doi:10.1371/journal.pone.0188443)
Supplement: S5 Data — (ZIP) [file pone.0188443.s007.zip]

Archive with 76 entries (73 files):
- S6 Data/
- S6 Data/.DS_Store
- __MACOSX/
- __MACOSX/S6 Data/
- __MACOSX/S6 Data/._.DS_Store
- S6 Data/CLCL.jpg
- __MACOSX/S6 Data/._CLCL.jpg
- S6 Data/CLCLCULU.jpg
- __MACOSX/S6 Data/._CLCLCULU.jpg
- S6 Data/CLCLFURE.jpg
- __MACOSX/S6 Data/._CLCLFURE.jpg
- S6 Data/CLCLMICO.jpg
- __MACOSX/S6 Data/._CLCLMICO.jpg
- S6 Data/CLCLMYRO.jpg
- __MACOSX/S6 Data/._CLCLMYRO.jpg
- S6 Data/CLCLPEMA.jpg
- __MACOSX/S6 Data/._CLCLPEMA.jpg
- S6 Data/CLCLPEMA_2.jpg
- __MACOSX/S6 Data/._CLCLPEMA_2.jpg
- S6 Data/CLCLPHEU.jpg
- __MACOSX/S6 Data/._CLCLPHEU.jpg
- S6 Data/CULU.jpg
- __MACOSX/S6 Data/._CULU.jpg
- S6 Data/CULUMICO.jpg
- __MACOSX/S6 Data/._CULUMICO.jpg
- S6 Data/CULUMYRO.jpg
- __MACOSX/S6 Data/._CULUMYRO.jpg
- S6 Data/CULUPEMA.jpg
- __MACOSX/S6 Data/._CULUPEMA.jpg
- S6 Data/CULUPHEU.jpg
- __MACOSX/S6 Data/._CULUPHEU.jpg
- S6 Data/DRX.docx
- __MACOSX/S6 Data/._DRX.docx
- S6 Data/FURE.jpg
- __MACOSX/S6 Data/._FURE.jpg
- S6 Data/FURECULU.jpg
- __MACOSX/S6 Data/._FURECULU.jpg
- S6 Data/FUREMICO.jpg
- __MACOSX/S6 Data/._FUREMICO.jpg
- S6 Data/FUREMYRO.jpg
- __MACOSX/S6 Data/._FUREMYRO.jpg
- S6 Data/FUREPEMA.jpg
- __MACOSX/S6 Data/._FUREPEMA.jpg
- S6 Data/FUREPHEU.jpg
- __MACOSX/S6 Data/._FUREPHEU.jpg
- S6 Data/MICO.jpg
- __MACOSX/S6 Data/._MICO.jpg
- S6 Data/MICOMYRO.jpg
- __MACOSX/S6 Data/._MICOMYRO.jpg
- S6 Data/MICOPEMA.jpg
- __MACOSX/S6 Data/._MICOPEMA.jpg
- S6 Data/MICOPEMA_2.jpg
- __MACOSX/S6 Data/._MICOPEMA_2.jpg
- S6 Data/MYRO.jpg
- __MACOSX/S6 Data/._MYRO.jpg
- S6 Data/MYROPEMA.jpg
- __MACOSX/S6 Data/._MYROPEMA.jpg
- S6 Data/MYROPEMA_2.jpg
- __MACOSX/S6 Data/._MYROPEMA_2.jpg
- S6 Data/MYROPHEU.jpg
- __MACOSX/S6 Data/._MYROPHEU.jpg
- S6 Data/Paraconiothyrium sp.jpg
- __MACOSX/S6 Data/._Paraconiothyrium sp.jpg
- S6 Data/PEMA_2.jpg
- __MACOSX/S6 Data/._PEMA_2.jpg
- S6 Data/PEMAPHEU.jpg
- __MACOSX/S6 Data/._PEMAPHEU.jpg
- S6 Data/Pestalotiopsis maculans.jpg
- __MACOSX/S6 Data/._Pestalotiopsis maculans.jpg
- S6 Data/PHEMAPHEU_2.jpg
- __MACOSX/S6 Data/._PHEMAPHEU_2.jpg
- S6 Data/PHEU.jpg
- __MACOSX/S6 Data/._PHEU.jpg
- S6 Data/PHEUMICO.jpg
- __MACOSX/S6 Data/._PHEUMICO.jpg
- __MACOSX/._S6 Data
